# Supplementary material for: 2-Formyl-6-meth­oxy­phenyl cinnamate
Source: Acta Crystallogr Sect E Struct Rep Online. 2012 Jun 23;68(Pt 7):o2167. doi: 10.1107/S160053681202747X (PMC3393973; doi:10.1107/S160053681202747X)
Supplement: Supplementary file 1 [file e-68-o2167-sup1.cif]

##############################################################################
#                                                                            #
# This CIF contains the data in a paper accepted for publication in          #
# Acta Crystallographica Section E. It conforms to the requirements of       #
# Notes for Authors for Acta Crystallographica Section E, and has been       #
# peer reviewed under the auspices of the IUCr Commission on Journals.       #
#                                                                            #
# Full details of the Crystallographic Information File format               #
# are given in the paper "The Crystallographic Information File (CIF):       #
# a New Standard Archive File for Crystallography" by S. R. Hall, F. H.      #
# Allen and I. D. Brown [Acta Cryst. (1991), A47, 655-685].                  #
#                                                                            #
# The current version of the core CIF dictionary is obtainable from          #
# ftp://ftp.iucr.org/pub/cif_core.dic.                                       #
#                                                                            #
# Software is freely available for graphical display of the structure(s)     #
# in this CIF. For information consult the CIF software page                 #
# http://www.iucr.org/resources/cif/software.                                #
#                                                                            #
# This file may be used for bona fide research purposes within the           #
# scientific community so long as proper attribution is given to the journal # 
# article from which it was obtained.                                        #
#                                                                            #
##############################################################################
data_global
_audit_creation_method     SHELXL-97
_journal_date_recd_electronic     2012-06-15
_journal_date_accepted     2012-06-17
_journal_name_full     'Acta Crystallographica, Section E'
_journal_year     2012
_journal_volume     68
_journal_issue      7
_journal_page_first     o2167
_journal_page_last     o2167
_journal_paper_category     QO
_journal_paper_doi     10.1107/S160053681202747X
_journal_coeditor_code     HB6858
_publ_contact_author_name     'S.Murugavel'
_publ_contact_author_address
;
  Department of  Physics
  Thanthai Periyar Government Institute of Technology
  Vellore 632 002
  India
;
_publ_contact_author_email     'smurugavel27@gmail.com'
_publ_contact_author_fax     '0416 091 2266652'
_publ_contact_author_phone     '091 9790084145'
_publ_section_title
;
2-Formyl-6-methoxyphenyl cinnamate
;
loop_
    _publ_author_name
    _publ_author_footnote
    _publ_author_address
    'Manikandan, N.' ?
;
Department of Physics
Bharathidasan Engineering College
Nattrampalli
Vellore 635 854
India
;
    'Murugavel, S.' ?
;
Department of Physics
Thanthai Periyar Government Institute of Technology
Vellore 632 002
India
;
    'Kannan, D.' ?
;
Department of Organic Chemistry
University of Madras
Maraimalai Campus
Chennai 600 025
India
;
    'Bakthadoss, M.'
;
Additional correspondence author, e-mail: bhakthadoss@yahoo.com.
;
;
Department of Organic Chemistry
University of Madras
Maraimalai Campus
Chennai 600 025
India
;
data_I
_chemical_name_systematic
;
2-Formyl-6-methoxyphenyl cinnamate
;
_chemical_name_common     ?
_chemical_formula_moiety     'C17 H14 O4'
_chemical_formula_sum     'C17 H14 O4'
_chemical_formula_iupac     'C17 H14 O4'
_chemical_formula_weight     282.28
_chemical_melting_point     ?
_symmetry_cell_setting     orthorhombic
_symmetry_space_group_name_H-M     'P b c a'
_symmetry_space_group_name_Hall     '-P 2ac 2ab'
loop_
    _symmetry_equiv_pos_as_xyz
    'x, y, z'
    '-x+1/2, -y, z+1/2'
    '-x, y+1/2, -z+1/2'
    'x+1/2, -y+1/2, -z'
    '-x, -y, -z'
    'x-1/2, y, -z-1/2'
    'x, -y-1/2, z-1/2'
    '-x-1/2, y-1/2, z'
_cell_length_a     10.7908(7)
_cell_length_b     10.4672(5)
_cell_length_c     25.8714(17)
_cell_angle_alpha     90.00
_cell_angle_beta     90.00
_cell_angle_gamma     90.00
_cell_volume     2922.2(3)
_cell_formula_units_Z     8
_cell_measurement_reflns_used     2879
_cell_measurement_theta_min     0.979
_cell_measurement_theta_max     0.986
_cell_measurement_temperature     293(2)
_exptl_crystal_description     'Block'
_exptl_crystal_colour     'Colourless'
_exptl_crystal_size_max     0.23
_exptl_crystal_size_mid     0.21
_exptl_crystal_size_min     0.15
_exptl_crystal_density_diffrn     1.283
_exptl_crystal_density_meas     ?
_exptl_crystal_density_method     'not measured'
_exptl_crystal_F_000     1184
_exptl_absorpt_coefficient_mu     0.092
_exptl_absorpt_correction_type     multi-scan
_exptl_absorpt_process_details     '(SADABS; Sheldrick, 1996)'
_exptl_absorpt_correction_T_min     0.910
_exptl_absorpt_correction_T_max     0.941
_exptl_special_details     ?
_diffrn_ambient_temperature     293(2)
_diffrn_radiation_type     MoK\a
_diffrn_radiation_wavelength     0.71073
_diffrn_radiation_source     'fine-focus sealed tube'
_diffrn_radiation_monochromator     graphite
_diffrn_measurement_device_type     'Bruker APEXII CCD'
_diffrn_measurement_method     '\w scans'
_diffrn_detector_area_resol_mean     10.0
_diffrn_reflns_number     14344
_diffrn_reflns_av_R_equivalents     0.0258
_diffrn_reflns_av_sigmaI/netI     0.0210
_diffrn_reflns_theta_min     2.46
_diffrn_reflns_theta_max     26.03
_diffrn_reflns_theta_full     25.00
_diffrn_measured_fraction_theta_max     0.925
_diffrn_measured_fraction_theta_full     0.933
_diffrn_reflns_limit_h_min     -13
_diffrn_reflns_limit_h_max     13
_diffrn_reflns_limit_k_min     -9
_diffrn_reflns_limit_k_max     11
_diffrn_reflns_limit_l_min     -31
_diffrn_reflns_limit_l_max     31
_diffrn_standards_number     .
_diffrn_standards_interval_count     .
_diffrn_standards_interval_time     .
_diffrn_standards_decay_%     .
_refine_special_details
;
Refinement of <i>F</i>^2^ against ALL reflections. The weighted <i>R</i>-factor
<i>wR</i> and goodness of fit <i>S</i> are based on <i>F</i>^2^, conventional
<i>R</i>-factors <i>R</i> are based on <i>F</i>, with <i>F</i> set to zero for
negative <i>F</i>^2^. The threshold expression of <i>F</i>^2^ >
\s(<i>F</i>^2^) is used only for calculating <i>R</i>-factors(gt) <i>etc</i>.
and is not relevant to the choice of reflections for refinement.
<i>R</i>-factors based on <i>F</i>^2^ are statistically about twice as large
as those based on <i>F</i>, and <i>R</i>- factors based on ALL data will be
even larger.
;
_reflns_number_total     2665
_reflns_number_gt     1909
_reflns_threshold_expression     I>2\s(I)
_refine_ls_structure_factor_coef     Fsqd
_refine_ls_matrix_type     full
_refine_ls_R_factor_all     0.0592
_refine_ls_R_factor_gt     0.0368
_refine_ls_wR_factor_gt     0.0922
_refine_ls_wR_factor_ref     0.1060
_refine_ls_goodness_of_fit_ref     1.006
_refine_ls_restrained_S_all     1.006
_refine_ls_number_reflns     2665
_refine_ls_number_parameters     192
_refine_ls_number_restraints     0
_refine_ls_hydrogen_treatment     constr
_refine_ls_weighting_scheme     calc
_refine_ls_weighting_details
         'calc w=1/[\s^2^(Fo^2^)+(0.0446P)^2^+0.7231P] where P=(Fo^2^+2Fc^2^)/3'
_atom_sites_solution_hydrogens     geom
_atom_sites_solution_primary     direct
_atom_sites_solution_secondary     difmap
_refine_ls_shift/su_max     0.001
_refine_ls_shift/su_mean     0.000
_refine_diff_density_max     0.150
_refine_diff_density_min     -0.117
_refine_ls_extinction_method     'SHELXL97 (Sheldrick, 2008)'
_refine_ls_extinction_coef     0.0020(5)
_refine_ls_extinction_expression
                                  'Fc^*^=kFc[1+0.001xFc^2^\l^3^/sin(2\q)]^-1/4^'
loop_
    _atom_type_symbol
    _atom_type_description
    _atom_type_scat_dispersion_real
    _atom_type_scat_dispersion_imag
    _atom_type_scat_source
    'C' 'C' 0.0033 0.0016
                         'International Tables Vol C Tables 4.2.6.8 and 6.1.1.4'
    'H' 'H' 0.0000 0.0000
                         'International Tables Vol C Tables 4.2.6.8 and 6.1.1.4'
    'O' 'O' 0.0106 0.0060
                         'International Tables Vol C Tables 4.2.6.8 and 6.1.1.4'
_computing_data_collection     'APEX2 (Bruker, 2004)'
_computing_cell_refinement     'APEX2 and SAINT (Bruker, 2004)'
_computing_data_reduction     'SAINT and XPREP (Bruker, 2004)'
_computing_structure_solution     'SHELXS97 (Sheldrick, 2008)'
_computing_structure_refinement     'SHELXL97 (Sheldrick, 2008)'
_computing_molecular_graphics     'ORTEP-3 (Farrugia (1997)'
_computing_publication_material
                            'SHELXL97 (Sheldrick, 2008) and PLATON (Spek, 2009)'
loop_
    _atom_site_type_symbol
    _atom_site_label
    _atom_site_fract_x
    _atom_site_fract_y
    _atom_site_fract_z
    _atom_site_U_iso_or_equiv
    _atom_site_adp_type
    _atom_site_calc_flag
    _atom_site_refinement_flags
    _atom_site_occupancy
    _atom_site_symmetry_multiplicity
    _atom_site_disorder_assembly
    _atom_site_disorder_group
    C C1 0.62871(15) -0.06915(15) 0.54858(6) 0.0487(4) Uani d . 1 1 . .
    C C2 0.54050(16) -0.15242(16) 0.56771(7) 0.0552(4) Uani d . 1 1 . .
    C C3 0.48566(18) -0.23727(18) 0.53357(8) 0.0686(5) Uani d . 1 1 . .
    H H3 0.4252 -0.2935 0.5453 0.082 Uiso calc R 1 1 . .
    C C4 0.5205(2) -0.2388(2) 0.48191(8) 0.0732(6) Uani d . 1 1 . .
    H H4 0.4827 -0.2959 0.4593 0.088 Uiso calc R 1 1 . .
    C C5 0.60927(19) -0.15776(18) 0.46393(7) 0.0649(5) Uani d . 1 1 . .
    H H5 0.6326 -0.1603 0.4293 0.078 Uiso calc R 1 1 . .
    C C6 0.66465(16) -0.07149(16) 0.49726(7) 0.0532(4) Uani d . 1 1 . .
    C C7 0.7586(2) 0.0175(2) 0.47767(8) 0.0702(5) Uani d . 1 1 . .
    H H7 0.7865 0.0813 0.4998 0.084 Uiso calc R 1 1 . .
    C C8 0.76334(15) -0.01222(16) 0.61648(6) 0.0459(4) Uani d . 1 1 . .
    C C9 0.78497(15) 0.08922(16) 0.65399(6) 0.0491(4) Uani d . 1 1 . .
    H H9 0.7521 0.1700 0.6480 0.059 Uiso calc R 1 1 . .
    C C10 0.85036(15) 0.06857(17) 0.69633(6) 0.0509(4) Uani d . 1 1 . .
    H H10 0.8863 -0.0119 0.6993 0.061 Uiso calc R 1 1 . .
    C C11 0.87318(14) 0.15626(16) 0.73902(6) 0.0484(4) Uani d . 1 1 . .
    C C12 0.82650(17) 0.28000(17) 0.73974(6) 0.0595(5) Uani d . 1 1 . .
    H H12 0.7812 0.3101 0.7117 0.071 Uiso calc R 1 1 . .
    C C13 0.84677(18) 0.35820(19) 0.78160(7) 0.0663(5) Uani d . 1 1 . .
    H H13 0.8149 0.4407 0.7816 0.080 Uiso calc R 1 1 . .
    C C14 0.91335(17) 0.3161(2) 0.82338(7) 0.0667(5) Uani d . 1 1 . .
    H H14 0.9258 0.3694 0.8517 0.080 Uiso calc R 1 1 . .
    C C15 0.96137(18) 0.1953(2) 0.82313(7) 0.0703(6) Uani d . 1 1 . .
    H H15 1.0074 0.1665 0.8512 0.084 Uiso calc R 1 1 . .
    C C16 0.94166(17) 0.11608(19) 0.78136(6) 0.0619(5) Uani d . 1 1 . .
    H H16 0.9749 0.0341 0.7816 0.074 Uiso calc R 1 1 . .
    C C17 0.41618(19) -0.2177(2) 0.63873(9) 0.0923(7) Uani d . 1 1 . .
    H H17A 0.3401 -0.1947 0.6219 0.138 Uiso calc R 1 1 . .
    H H17B 0.4085 -0.2032 0.6752 0.138 Uiso calc R 1 1 . .
    H H17C 0.4336 -0.3063 0.6325 0.138 Uiso calc R 1 1 . .
    O O1 0.80202(17) 0.01350(16) 0.43495(6) 0.0987(5) Uani d . 1 1 . .
    O O2 0.67581(11) 0.02494(10) 0.58150(4) 0.0542(3) Uani d . 1 1 . .
    O O3 0.81108(12) -0.11529(12) 0.61497(5) 0.0630(4) Uani d . 1 1 . .
    O O4 0.51428(13) -0.14196(13) 0.61881(5) 0.0731(4) Uani d . 1 1 . .
loop_
    _atom_site_aniso_label
    _atom_site_aniso_U_11
    _atom_site_aniso_U_22
    _atom_site_aniso_U_33
    _atom_site_aniso_U_12
    _atom_site_aniso_U_13
    _atom_site_aniso_U_23
    C1 0.0519(10) 0.0386(10) 0.0557(9) 0.0070(7) -0.0156(8) -0.0053(7)
    C2 0.0530(10) 0.0508(11) 0.0617(10) 0.0072(8) -0.0079(8) -0.0057(8)
    C3 0.0582(11) 0.0561(12) 0.0914(15) -0.0041(9) -0.0122(10) -0.0078(10)
    C4 0.0754(13) 0.0635(14) 0.0806(14) 0.0058(11) -0.0266(11) -0.0246(11)
    C5 0.0766(13) 0.0622(13) 0.0560(10) 0.0125(11) -0.0150(10) -0.0123(9)
    C6 0.0599(11) 0.0471(11) 0.0527(9) 0.0099(8) -0.0109(8) -0.0010(8)
    C7 0.0815(14) 0.0650(14) 0.0641(11) 0.0035(11) -0.0039(11) 0.0060(10)
    C8 0.0482(9) 0.0427(11) 0.0468(8) -0.0014(8) -0.0038(7) 0.0034(7)
    C9 0.0550(10) 0.0404(10) 0.0520(9) -0.0011(8) -0.0064(8) -0.0009(7)
    C10 0.0528(10) 0.0467(11) 0.0531(9) 0.0010(8) -0.0034(8) 0.0018(7)
    C11 0.0483(9) 0.0520(11) 0.0449(8) -0.0040(8) -0.0014(7) 0.0005(7)
    C12 0.0710(12) 0.0564(12) 0.0510(10) -0.0017(9) -0.0106(9) -0.0022(8)
    C13 0.0793(13) 0.0588(12) 0.0607(11) -0.0032(10) -0.0011(10) -0.0107(9)
    C14 0.0587(11) 0.0911(16) 0.0502(10) -0.0126(11) 0.0015(9) -0.0172(10)
    C15 0.0601(11) 0.1040(17) 0.0469(9) 0.0032(11) -0.0090(8) -0.0033(10)
    C16 0.0625(11) 0.0700(13) 0.0532(10) 0.0090(9) -0.0073(9) 0.0018(9)
    C17 0.0650(13) 0.118(2) 0.0936(16) -0.0043(13) 0.0096(12) 0.0217(14)
    O1 0.1247(14) 0.0973(12) 0.0741(10) -0.0031(10) 0.0230(9) 0.0072(8)
    O2 0.0664(7) 0.0407(7) 0.0556(6) 0.0052(5) -0.0191(6) -0.0055(5)
    O3 0.0680(8) 0.0495(8) 0.0717(8) 0.0140(6) -0.0187(6) -0.0094(6)
    O4 0.0713(9) 0.0803(10) 0.0678(8) -0.0064(7) 0.0058(7) -0.0038(7)
_geom_special_details
;
All e.s.d.'s (except the e.s.d. in the dihedral angle between two l.s. planes)
are estimated using the full covariance matrix. The cell e.s.d.'s are taken
into account individually in the estimation of e.s.d.'s in distances, angles
and torsion angles; correlations between e.s.d.'s in cell parameters are only
used when they are defined by crystal symmetry. An approximate (isotropic)
treatment of cell e.s.d.'s is used for estimating e.s.d.'s involving l.s.
planes.
;
loop_
    _geom_bond_atom_site_label_1
    _geom_bond_atom_site_label_2
    _geom_bond_site_symmetry_2
    _geom_bond_distance
    _geom_bond_publ_flag
    C1 C2 . 1.382(2) ?
    C1 C6 . 1.383(2) ?
    C1 O2 . 1.3978(19) ?
    C2 O4 . 1.356(2) ?
    C2 C3 . 1.385(2) ?
    C3 C4 . 1.389(3) ?
    C3 H3 . 0.9300 ?
    C4 C5 . 1.361(3) ?
    C4 H4 . 0.9300 ?
    C5 C6 . 1.384(2) ?
    C5 H5 . 0.9300 ?
    C6 C7 . 1.468(3) ?
    C7 O1 . 1.201(2) ?
    C7 H7 . 0.9300 ?
    C8 O3 . 1.1961(19) ?
    C8 O2 . 1.3646(18) ?
    C8 C9 . 1.457(2) ?
    C9 C10 . 1.321(2) ?
    C9 H9 . 0.9300 ?
    C10 C11 . 1.457(2) ?
    C10 H10 . 0.9300 ?
    C11 C16 . 1.387(2) ?
    C11 C12 . 1.390(2) ?
    C12 C13 . 1.375(2) ?
    C12 H12 . 0.9300 ?
    C13 C14 . 1.371(3) ?
    C13 H13 . 0.9300 ?
    C14 C15 . 1.366(3) ?
    C14 H14 . 0.9300 ?
    C15 C16 . 1.379(3) ?
    C15 H15 . 0.9300 ?
    C16 H16 . 0.9300 ?
    C17 O4 . 1.419(2) ?
    C17 H17A . 0.9600 ?
    C17 H17B . 0.9600 ?
    C17 H17C . 0.9600 ?
loop_
    _geom_angle_atom_site_label_1
    _geom_angle_atom_site_label_2
    _geom_angle_atom_site_label_3
    _geom_angle_site_symmetry_1
    _geom_angle_site_symmetry_3
    _geom_angle
    _geom_angle_publ_flag
    C2 C1 C6 . . 121.71(15) ?
    C2 C1 O2 . . 118.45(15) ?
    C6 C1 O2 . . 119.70(15) ?
    O4 C2 C1 . . 116.23(15) ?
    O4 C2 C3 . . 125.74(18) ?
    C1 C2 C3 . . 118.03(17) ?
    C2 C3 C4 . . 120.37(19) ?
    C2 C3 H3 . . 119.8 ?
    C4 C3 H3 . . 119.8 ?
    C5 C4 C3 . . 120.80(18) ?
    C5 C4 H4 . . 119.6 ?
    C3 C4 H4 . . 119.6 ?
    C4 C5 C6 . . 119.83(18) ?
    C4 C5 H5 . . 120.1 ?
    C6 C5 H5 . . 120.1 ?
    C1 C6 C5 . . 119.24(18) ?
    C1 C6 C7 . . 120.93(16) ?
    C5 C6 C7 . . 119.82(17) ?
    O1 C7 C6 . . 124.4(2) ?
    O1 C7 H7 . . 117.8 ?
    C6 C7 H7 . . 117.8 ?
    O3 C8 O2 . . 122.24(14) ?
    O3 C8 C9 . . 127.58(15) ?
    O2 C8 C9 . . 110.17(14) ?
    C10 C9 C8 . . 121.24(16) ?
    C10 C9 H9 . . 119.4 ?
    C8 C9 H9 . . 119.4 ?
    C9 C10 C11 . . 128.01(16) ?
    C9 C10 H10 . . 116.0 ?
    C11 C10 H10 . . 116.0 ?
    C16 C11 C12 . . 117.72(15) ?
    C16 C11 C10 . . 119.85(16) ?
    C12 C11 C10 . . 122.41(15) ?
    C13 C12 C11 . . 120.51(17) ?
    C13 C12 H12 . . 119.7 ?
    C11 C12 H12 . . 119.7 ?
    C14 C13 C12 . . 120.87(19) ?
    C14 C13 H13 . . 119.6 ?
    C12 C13 H13 . . 119.6 ?
    C15 C14 C13 . . 119.51(18) ?
    C15 C14 H14 . . 120.2 ?
    C13 C14 H14 . . 120.2 ?
    C14 C15 C16 . . 120.12(18) ?
    C14 C15 H15 . . 119.9 ?
    C16 C15 H15 . . 119.9 ?
    C15 C16 C11 . . 121.26(18) ?
    C15 C16 H16 . . 119.4 ?
    C11 C16 H16 . . 119.4 ?
    O4 C17 H17A . . 109.5 ?
    O4 C17 H17B . . 109.5 ?
    H17A C17 H17B . . 109.5 ?
    O4 C17 H17C . . 109.5 ?
    H17A C17 H17C . . 109.5 ?
    H17B C17 H17C . . 109.5 ?
    C8 O2 C1 . . 117.06(12) ?
    C2 O4 C17 . . 117.68(16) ?
loop_
    _geom_torsion_atom_site_label_1
    _geom_torsion_atom_site_label_2
    _geom_torsion_atom_site_label_3
    _geom_torsion_atom_site_label_4
    _geom_torsion_site_symmetry_1
    _geom_torsion_site_symmetry_2
    _geom_torsion_site_symmetry_3
    _geom_torsion_site_symmetry_4
    _geom_torsion
    _geom_torsion_publ_flag
    C6 C1 C2 O4 . . . . 179.15(15) ?
    O2 C1 C2 O4 . . . . -5.3(2) ?
    C6 C1 C2 C3 . . . . -1.7(2) ?
    O2 C1 C2 C3 . . . . 173.89(14) ?
    O4 C2 C3 C4 . . . . 179.98(17) ?
    C1 C2 C3 C4 . . . . 0.9(3) ?
    C2 C3 C4 C5 . . . . 0.3(3) ?
    C3 C4 C5 C6 . . . . -0.8(3) ?
    C2 C1 C6 C5 . . . . 1.2(2) ?
    O2 C1 C6 C5 . . . . -174.30(14) ?
    C2 C1 C6 C7 . . . . -179.88(16) ?
    O2 C1 C6 C7 . . . . 4.6(2) ?
    C4 C5 C6 C1 . . . . 0.0(3) ?
    C4 C5 C6 C7 . . . . -178.85(17) ?
    C1 C6 C7 O1 . . . . 173.14(19) ?
    C5 C6 C7 O1 . . . . -8.0(3) ?
    O3 C8 C9 C10 . . . . -10.2(3) ?
    O2 C8 C9 C10 . . . . 168.89(15) ?
    C8 C9 C10 C11 . . . . -175.41(15) ?
    C9 C10 C11 C16 . . . . 178.04(17) ?
    C9 C10 C11 C12 . . . . -0.6(3) ?
    C16 C11 C12 C13 . . . . -0.9(3) ?
    C10 C11 C12 C13 . . . . 177.80(17) ?
    C11 C12 C13 C14 . . . . 0.1(3) ?
    C12 C13 C14 C15 . . . . 0.8(3) ?
    C13 C14 C15 C16 . . . . -0.7(3) ?
    C14 C15 C16 C11 . . . . -0.1(3) ?
    C12 C11 C16 C15 . . . . 0.9(3) ?
    C10 C11 C16 C15 . . . . -177.80(17) ?
    O3 C8 O2 C1 . . . . 10.1(2) ?
    C9 C8 O2 C1 . . . . -169.00(14) ?
    C2 C1 O2 C8 . . . . 78.41(18) ?
    C6 C1 O2 C8 . . . . -105.90(17) ?
    C1 C2 O4 C17 . . . . 174.31(16) ?
    C3 C2 O4 C17 . . . . -4.8(3) ?
loop_
    _geom_hbond_atom_site_label_D
    _geom_hbond_atom_site_label_H
    _geom_hbond_atom_site_label_A
    _geom_hbond_site_symmetry_A
    _geom_hbond_distance_DH
    _geom_hbond_distance_HA
    _geom_hbond_distance_DA
    _geom_hbond_angle_DHA
    C9 H9 O3 8_765 0.93 2.50 3.415(2) 168
_iucr_refine_instructions_details
;
TITL MURUGAVELM17 in Pbca
CELL  0.71073  10.7908  10.4672  25.8714   90.000   90.000   90.000
ZERR     8.00   0.0007   0.0005   0.0017    0.000    0.000    0.000
LATT   1
SYMM  1/2 - X, - Y, 1/2 + Z
SYMM  - X, 1/2 + Y, 1/2 - Z
SYMM  1/2 + X, 1/2 - Y, - Z
SFAC  C    H    O
UNIT  136  112  32
MERG   2
OMIT     0   0   2
FMAP   2
PLAN   20
CONF
ACTA 50
BOND $H
BOND
L.S.   4
WGHT    0.044600    0.723100
EXTI    0.001993
FVAR       0.35717
MOLE    1
C1    1    0.628715   -0.069153    0.548576    11.00000    0.05189    0.03860 =
         0.05566   -0.00530   -0.01563    0.00699
C2    1    0.540500   -0.152423    0.567715    11.00000    0.05296    0.05080 =
         0.06172   -0.00572   -0.00793    0.00716
C3    1    0.485658   -0.237267    0.533570    11.00000    0.05821    0.05615 =
         0.09140   -0.00777   -0.01218   -0.00406
AFIX  43
H3    2    0.425168   -0.293503    0.545316    11.00000   -1.20000
AFIX   0
C4    1    0.520501   -0.238812    0.481906    11.00000    0.07542    0.06353 =
         0.08058   -0.02463   -0.02662    0.00583
AFIX  43
H4    2    0.482742   -0.295908    0.459310    11.00000   -1.20000
AFIX   0
C5    1    0.609267   -0.157761    0.463926    11.00000    0.07662    0.06219 =
         0.05596   -0.01233   -0.01504    0.01253
AFIX  43
H5    2    0.632631   -0.160344    0.429341    11.00000   -1.20000
AFIX   0
C6    1    0.664655   -0.071493    0.497262    11.00000    0.05985    0.04715 =
         0.05267   -0.00097   -0.01092    0.00989
C7    1    0.758649    0.017513    0.477670    11.00000    0.08148    0.06503 =
         0.06406    0.00602   -0.00391    0.00353
AFIX  43
H7    2    0.786502    0.081315    0.499826    11.00000   -1.20000
AFIX   0
C8    1    0.763339   -0.012223    0.616478    11.00000    0.04817    0.04267 =
         0.04679    0.00341   -0.00384   -0.00137
C9    1    0.784970    0.089217    0.653989    11.00000    0.05504    0.04036 =
         0.05200   -0.00088   -0.00640   -0.00111
AFIX  43
H9    2    0.752118    0.170014    0.648001    11.00000   -1.20000
AFIX   0
C10   1    0.850356    0.068565    0.696333    11.00000    0.05284    0.04668 =
         0.05308    0.00185   -0.00338    0.00096
AFIX  43
H10   2    0.886262   -0.011881    0.699261    11.00000   -1.20000
AFIX   0
C11   1    0.873175    0.156261    0.739023    11.00000    0.04828    0.05203 =
         0.04490    0.00052   -0.00137   -0.00401
C12   1    0.826497    0.280005    0.739743    11.00000    0.07096    0.05645 =
         0.05102   -0.00220   -0.01060   -0.00165
AFIX  43
H12   2    0.781200    0.310146    0.711697    11.00000   -1.20000
AFIX   0
C13   1    0.846773    0.358204    0.781601    11.00000    0.07929    0.05880 =
         0.06072   -0.01075   -0.00110   -0.00321
AFIX  43
H13   2    0.814889    0.440749    0.781565    11.00000   -1.20000
AFIX   0
C14   1    0.913351    0.316108    0.823377    11.00000    0.05868    0.09113 =
         0.05022   -0.01719    0.00148   -0.01260
AFIX  43
H14   2    0.925754    0.369361    0.851683    11.00000   -1.20000
AFIX   0
C15   1    0.961366    0.195323    0.823131    11.00000    0.06007    0.10400 =
         0.04688   -0.00327   -0.00904    0.00320
AFIX  43
H15   2    1.007422    0.166507    0.851189    11.00000   -1.20000
AFIX   0
C16   1    0.941660    0.116082    0.781360    11.00000    0.06245    0.07002 =
         0.05321    0.00179   -0.00729    0.00900
AFIX  43
H16   2    0.974934    0.034124    0.781585    11.00000   -1.20000
AFIX   0
C17   1    0.416177   -0.217698    0.638729    11.00000    0.06503    0.11828 =
         0.09360    0.02168    0.00956   -0.00425
AFIX 137
H17A  2    0.340086   -0.194740    0.621896    11.00000   -1.50000
H17B  2    0.408532   -0.203244    0.675233    11.00000   -1.50000
H17C  2    0.433565   -0.306331    0.632534    11.00000   -1.50000
AFIX   0
O1    3    0.802018    0.013504    0.434954    11.00000    0.12473    0.09728 =
         0.07409    0.00724    0.02303   -0.00314
O2    3    0.675812    0.024936    0.581500    11.00000    0.06637    0.04074 =
         0.05563   -0.00550   -0.01911    0.00523
O3    3    0.811076   -0.115289    0.614969    11.00000    0.06797    0.04949 =
         0.07167   -0.00939   -0.01871    0.01404
O4    3    0.514276   -0.141965    0.618806    11.00000    0.07126    0.08030 =
         0.06781   -0.00382    0.00582   -0.00638
HKLF    4
REM  MURUGAVELM17 in Pbca
REM R1 =  0.0368 for   1909 Fo > 4sig(Fo)  and  0.0592 for all   2665 data
REM    192 parameters refined using      0 restraints
END
WGHT      0.0388      0.7241
REM Highest difference peak  0.150,  deepest hole -0.117,  1-sigma level  0.028
Q1    1   0.8402 -0.0080  0.4687  11.00000  0.05    0.15
Q2    1   0.7574 -0.0474  0.4130  11.00000  0.05    0.14
Q3    1   0.6679 -0.0913  0.5239  11.00000  0.05    0.13
Q4    1   0.8513 -0.0627  0.5908  11.00000  0.05    0.12
Q5    1   0.8403  0.3177  0.8113  11.00000  0.05    0.12
Q6    1   0.7276 -0.0649  0.4923  11.00000  0.05    0.12
Q7    1   0.8617  0.0966  0.6646  11.00000  0.05    0.11
Q8    1   0.9454  0.1592  0.7529  11.00000  0.05    0.10
Q9    1   0.7555  0.4283  0.7987  11.00000  0.05    0.10
Q10   1   0.9750  0.2811  0.8023  11.00000  0.05    0.10
Q11   1   0.8205  0.3356  0.6989  11.00000  0.05    0.10
Q12   1   0.8593  0.1158  0.7684  11.00000  0.05    0.10
Q13   1   0.6678 -0.1285  0.4174  11.00000  0.05    0.10
Q14   1   0.6169 -0.1465  0.5634  11.00000  0.05    0.10
Q15   1   0.7557 -0.0896  0.6321  11.00000  0.05    0.09
Q16   1   0.7917  0.0209  0.5519  11.00000  0.05    0.09
Q17   1   0.8917  0.2255  0.7298  11.00000  0.05    0.09
Q18   1   0.8304 -0.0214  0.7138  11.00000  0.05    0.09
Q19   1   0.5415 -0.2249  0.5538  11.00000  0.05    0.09
Q20   1   0.6838  0.1584  0.6602  11.00000  0.05    0.08
;
