# Supplementary material for: 2-Formyl-6-meth­oxy­phenyl cinnamate
Source: Acta Crystallogr Sect E Struct Rep Online. 2012 Jun 23;68(Pt 7):o2167. doi: 10.1107/S160053681202747X (PMC3393973; doi:10.1107/S160053681202747X)
Supplement: Supplementary file 2 [file e-68-o2167-Isup2.hkl]

#
# h,k,l, Fc-squared, Fo-squared, sigma(Fo-squared) and status flag
#
data_I
_shelx_title ' MURUGAVELM17 in Pbca'
_shelx_refln_list_code          4
_shelx_F_calc_maximum      284.48
_exptl_crystal_F_000      1184.00
_reflns_d_resolution_high  0.8097
 
loop_
 _symmetry_equiv_pos_as_xyz
 'x, y, z'
 '-x+1/2, -y, z+1/2'
 '-x, y+1/2, -z+1/2'
 'x+1/2, -y+1/2, -z'
 '-x, -y, -z'
 'x-1/2, y, -z-1/2'
 'x, -y-1/2, z-1/2'
 '-x-1/2, y-1/2, z'
 
_cell_length_a    10.7908
_cell_length_b    10.4672
_cell_length_c    25.8714
_cell_angle_alpha  90.000
_cell_angle_beta   90.000
_cell_angle_gamma  90.000
 
_shelx_F_squared_multiplier     1.000
 
loop_
 _refln_index_h
 _refln_index_k
 _refln_index_l
 _refln_F_squared_calc
 _refln_F_squared_meas
 _refln_F_squared_sigma
 _refln_observed_status
   2   0   0      234.80      232.85      4.02 o
   4   0   0      269.06      233.22      6.10 o
   6   0   0     4365.67     4407.54     75.02 o
   8   0   0        0.01        0.41      4.39 o
  10   0   0       38.77       45.27      7.43 o
  12   0   0        5.43       -3.53      8.62 o
   2   1   0    39579.12    39470.32    309.80 o
   4   1   0      789.89      777.35      8.17 o
   6   1   0       24.93       20.73      2.82 o
   8   1   0      882.97      885.38     16.23 o
  10   1   0      291.70      307.52     11.95 o
  12   1   0       11.18       17.24     10.78 o
   0   2   0        1.22        9.88      0.94 o
   2   2   0    80926.90    87933.51    877.74 o
   4   2   0       55.95       64.04      2.96 o
   6   2   0       27.10       13.71      3.38 o
   8   2   0        8.42       -0.24      3.22 o
  10   2   0      178.68      208.40     10.25 o
  12   2   0        2.18       13.50      7.73 o
   2   3   0     9476.06     9484.71    105.67 o
   4   3   0      526.70      484.72      6.78 o
   6   3   0      380.00      378.88      9.64 o
   8   3   0        5.34        2.19      3.82 o
  10   3   0      178.26      181.85     11.80 o
  12   3   0      113.28      136.13     12.52 o
   0   4   0       46.08      129.74      5.41 o
   2   4   0     2476.01     2354.29     31.89 o
   4   4   0     2506.55     2532.34     31.01 o
   6   4   0       28.99       38.31      4.33 o
   8   4   0       15.24        8.15      4.64 o
  10   4   0        0.06       -4.32      4.32 o
  12   4   0      186.48      211.51     20.50 o
   2   5   0      974.63      959.03     12.29 o
   4   5   0     3492.59     3602.11     49.64 o
   6   5   0        0.17       -3.16      3.16 o
   8   5   0        7.75        3.38      3.60 o
  10   5   0       41.01       30.39      5.52 o
  12   5   0       18.26       10.74     10.90 o
   0   6   0     1173.88     1280.74     32.02 o
   2   6   0       53.72       58.43      1.99 o
   4   6   0       68.17       52.91      6.54 o
   6   6   0      769.59      723.25     14.47 o
   8   6   0       46.07       36.62      4.67 o
  10   6   0        9.34       -0.55      8.39 o
   2   7   0      205.99      225.39      4.42 o
   4   7   0       50.11       45.63      3.61 o
   6   7   0       31.57       22.73      3.73 o
   8   7   0        0.06       -2.14      4.10 o
  10   7   0        7.35        4.31      8.39 o
   0   8   0      765.85      754.03     22.59 o
   2   8   0        4.34        8.06      2.72 o
   4   8   0     1399.59     1400.45     18.25 o
   6   8   0       11.18       17.98      8.90 o
   8   8   0        1.61       -4.00      6.51 o
  10   8   0       10.21        3.84      9.25 o
   2   9   0      191.96      156.64      9.09 o
   4   9   0      478.04      464.74     17.88 o
   6   9   0       14.92       25.95      7.29 o
   8   9   0       15.68       12.15      8.23 o
   4  10   0       91.62      103.32      9.41 o
   6  10   0      169.23      148.25     12.78 o
   8  10   0       84.45      102.54     12.70 o
   6  11   0       36.07       43.90      8.94 o
   1   1   1     9515.92     8903.36     81.20 o
   2   1   1      973.84      956.52      6.72 o
   3   1   1     1339.93     1281.31      8.74 o
   4   1   1       69.80       58.36      1.41 o
   5   1   1      894.29      837.22      8.62 o
   6   1   1       27.66       27.74      2.26 o
   7   1   1     1887.76     1894.03     20.10 o
   8   1   1       85.37       85.19      4.04 o
   9   1   1      211.07      231.93      6.42 o
  10   1   1       71.55       76.35      5.43 o
  11   1   1       13.07        8.85      4.10 o
  12   1   1       59.11       55.86      6.64 o
  13   1   1       21.92       23.03      6.78 o
   0   2   1      794.48      813.31      9.37 o
   1   2   1     2128.62     2173.03     22.60 o
   2   2   1        8.67        5.66      2.15 o
   3   2   1     4332.77     4269.82     27.13 o
   4   2   1      107.39      104.10      2.79 o
   5   2   1        2.69        1.00      1.22 o
   6   2   1      399.28      415.70      6.19 o
   7   2   1      488.86      496.40      8.06 o
   8   2   1       36.53       33.00      3.13 o
   9   2   1      155.46      156.24      5.75 o
  10   2   1      119.16      111.89      5.49 o
  11   2   1       38.75       40.64      5.05 o
  12   2   1       92.88       97.35      6.77 o
  13   2   1        0.81        3.39      5.79 o
   1   3   1     6857.12     6682.46     56.01 o
   2   3   1      551.54      539.80      7.26 o
   3   3   1     3881.48     3749.81     28.74 o
   4   3   1      103.69      105.69      2.06 o
   5   3   1      161.10      173.29      4.11 o
   6   3   1        9.19        3.99      1.80 o
   7   3   1       20.29       14.44      2.43 o
   8   3   1        6.80        6.04      2.50 o
   9   3   1      228.53      238.71      8.20 o
  10   3   1        3.14        3.82      3.34 o
  11   3   1       96.34      101.31      5.80 o
  12   3   1        3.69        5.17      4.54 o
   0   4   1     4393.87     4386.19     81.13 o
   1   4   1      223.90      197.22      2.56 o
   2   4   1       70.74       91.30      4.09 o
   3   4   1      215.73      211.20      3.96 o
   4   4   1      104.12       95.17      2.72 o
   5   4   1      822.98      880.93      9.32 o
   6   4   1       69.10       76.23      2.67 o
   7   4   1      185.62      172.49      4.57 o
   8   4   1      186.13      193.80      5.83 o
   9   4   1        2.84       -0.66      2.59 o
  10   4   1        3.79        0.34      3.11 o
  11   4   1       35.14       44.85      4.61 o
  12   4   1       65.88       63.12      6.17 o
   1   5   1      237.59      209.90      3.46 o
   2   5   1     1604.24     1753.30     14.79 o
   3   5   1        3.74        1.80      0.87 o
   4   5   1     1628.78     1673.21     18.04 o
   5   5   1      270.24      273.49      5.08 o
   6   5   1      300.20      305.61      6.15 o
   7   5   1        1.02       -1.20      2.19 o
   8   5   1        5.35        4.96      2.57 o
   9   5   1       34.88       27.92      3.39 o
  10   5   1      131.57      127.10      6.18 o
  11   5   1       37.35       43.34      5.90 o
  12   5   1        0.00       -1.24     10.07 o
   0   6   1       32.52       13.74      2.20 o
   1   6   1     1435.24     1335.35     16.72 o
   2   6   1       10.06       12.32      1.27 o
   3   6   1       10.75       14.08      1.10 o
   4   6   1       69.65       82.27      3.26 o
   5   6   1       13.07       12.60      1.98 o
   6   6   1      795.65      788.85     12.30 o
   7   6   1      145.33      146.89      4.90 o
   8   6   1        0.18       -1.35      2.52 o
   9   6   1       57.94       58.98      4.66 o
  10   6   1        1.06       -9.32     15.80 o
  11   6   1        2.14       -6.78      6.78 o
   1   7   1        1.86        4.46      1.51 o
   2   7   1       61.78       66.70      1.76 o
   3   7   1      484.94      477.23      4.82 o
   4   7   1        0.60       -0.29      1.39 o
   5   7   1       14.25       11.18      2.51 o
   6   7   1       66.87       58.41      3.23 o
   7   7   1        2.68        0.71      3.49 o
   8   7   1       99.71       99.81      6.23 o
   9   7   1        7.37        6.39      5.29 o
  10   7   1        0.20       -9.10     10.46 o
  11   7   1        0.63       -3.67      6.12 o
   0   8   1        1.46        0.76      2.47 o
   1   8   1      228.38      222.24      5.31 o
   2   8   1       21.39       25.16      1.99 o
   3   8   1      140.05      153.84      2.85 o
   4   8   1      448.52      406.53     11.18 o
   5   8   1      362.78      365.16     11.43 o
   6   8   1       62.72       48.22      3.73 o
   7   8   1       46.33       46.20      4.73 o
   8   8   1        3.59        0.60      4.88 o
   9   8   1       12.59       20.59      6.45 o
  10   8   1        8.12        4.00      6.65 o
   1   9   1       59.71       57.20      3.52 o
   2   9   1        0.83       -2.61      2.61 o
   3   9   1      378.36      398.18      9.01 o
   4   9   1       88.12       99.51      6.11 o
   5   9   1       19.44       31.49      4.64 o
   6   9   1      169.39      180.45      9.28 o
   7   9   1       15.15       11.75      5.04 o
   8   9   1       31.48       39.80      6.78 o
   9   9   1        1.06       -4.47      5.41 o
   4  10   1        1.74        1.94      3.83 o
   5  10   1      100.47      100.32      8.11 o
   6  10   1       30.30       27.39      5.54 o
   7  10   1        3.27        4.36      7.37 o
   8  10   1        3.45       -1.02      5.42 o
   5  11   1       65.91       78.55      6.84 o
   6  11   1       16.15       14.33     10.66 o
   1   0   2    10023.10     8472.53    351.45 o
   2   0   2       86.16       82.44      2.10 o
   3   0   2    17317.82    17183.10    142.50 o
   4   0   2     6858.97     6848.50     54.77 o
   5   0   2     1209.87     1290.55     16.20 o
   6   0   2      531.53      543.93     10.54 o
   7   0   2      809.54      763.91     17.53 o
   8   0   2      268.29      308.65     11.78 o
   9   0   2      226.47      241.11     10.21 o
  10   0   2      108.10       91.81      7.60 o
  11   0   2       19.92       20.09      5.98 o
  12   0   2        8.26       14.55      7.59 o
  13   0   2        3.03        4.36      7.83 o
   1   1   2     1003.67      958.57      6.74 o
   2   1   2     5789.23     5698.37     35.49 o
   3   1   2     2275.08     2297.38     14.68 o
   4   1   2      531.98      513.67      4.62 o
   5   1   2       29.10       22.45      1.71 o
   6   1   2       56.75       47.66      2.64 o
   7   1   2      196.10      197.59      5.37 o
   8   1   2       85.90       88.79      4.01 o
   9   1   2      117.04      112.24      5.22 o
  10   1   2       18.81       21.60      3.82 o
  11   1   2        6.81        6.33      5.42 o
  12   1   2        6.92        0.84      4.31 o
  13   1   2        9.66       15.84      6.16 o
   0   2   2    11663.50    11591.03    147.14 o
   1   2   2    12052.36    11566.79     80.06 o
   2   2   2    24400.97    24696.65    172.60 o
   3   2   2     2926.50     2858.85     18.63 o
   4   2   2     1596.73     1644.24     12.69 o
   5   2   2        3.53        1.24      1.35 o
   6   2   2        8.89        6.88      1.78 o
   7   2   2        9.27        4.73      2.23 o
   8   2   2      241.86      243.20      5.98 o
   9   2   2        0.48        3.07      2.72 o
  10   2   2       51.31       51.57      4.97 o
  11   2   2       18.02       24.04      6.18 o
  12   2   2        5.40        2.75      4.43 o
  13   2   2       11.68       16.47      5.05 o
   1   3   2        8.45        6.51      1.13 o
   2   3   2      220.35      239.23      3.12 o
   3   3   2     1556.25     1561.94     12.91 o
   4   3   2      236.79      250.31      4.92 o
   5   3   2       42.26       34.84      3.13 o
   6   3   2       43.01       35.11      2.35 o
   7   3   2      232.52      229.71      5.75 o
   8   3   2       14.15       11.98      2.67 o
   9   3   2      109.88      123.06      8.23 o
  10   3   2        1.63        2.34      3.21 o
  11   3   2      148.50      157.08      7.54 o
  12   3   2       17.85       27.51      6.18 o
   0   4   2    10898.20    11195.82    195.48 o
   1   4   2      916.03      962.70      8.58 o
   2   4   2       43.32       35.21      1.28 o
   3   4   2        7.83        9.95      1.39 o
   4   4   2     1056.63      938.08      9.40 o
   5   4   2      537.00      495.44      7.58 o
   6   4   2       74.63       81.97      2.46 o
   7   4   2      508.03      493.11      7.71 o
   8   4   2       77.16       74.42      3.97 o
   9   4   2       13.09       15.10      3.22 o
  10   4   2        3.30        0.94      3.07 o
  11   4   2      155.36      167.70      7.70 o
  12   4   2        1.41        0.02      4.35 o
   1   5   2        3.27        4.69      0.95 o
   2   5   2      466.97      534.37      5.93 o
   3   5   2     1253.04     1317.45     12.01 o
   4   5   2       16.81        8.27      1.75 o
   5   5   2      868.77      860.30     10.16 o
   6   5   2      178.04      169.88      5.55 o
   7   5   2        8.85        8.57      1.93 o
   8   5   2        0.00       -0.80      2.41 o
   9   5   2        7.01        7.73      2.96 o
  10   5   2       13.90       12.54      4.00 o
  11   5   2        0.03       -4.17      4.17 o
  12   5   2       13.97       20.89      8.18 o
   0   6   2       39.03       52.30      3.41 o
   1   6   2      552.08      567.96     10.15 o
   2   6   2     1232.15     1315.26     12.49 o
   3   6   2        1.07        2.89      0.85 o
   4   6   2      140.79      157.13      3.73 o
   5   6   2      526.30      539.83      8.06 o
   6   6   2      265.54      248.28      5.70 o
   7   6   2       47.94       39.59      3.07 o
   8   6   2      193.33      191.03      5.78 o
   9   6   2       73.46       70.00      5.53 o
  10   6   2        4.45       -3.26      4.45 o
  11   6   2        4.77       -5.98      5.98 o
   1   7   2      129.56      122.86      3.51 o
   2   7   2        0.98        2.62      1.38 o
   3   7   2       29.54       40.57      1.71 o
   4   7   2        4.18        3.98      1.38 o
   5   7   2       15.67       15.63      1.89 o
   6   7   2       59.21       60.09      3.25 o
   7   7   2       25.01       23.05      4.08 o
   8   7   2       10.29        6.53      3.83 o
   9   7   2       42.64       31.08      6.72 o
  10   7   2        0.02       -5.35      5.82 o
  11   7   2        0.04       -1.25      6.55 o
   0   8   2      174.57      215.62      7.35 o
   1   8   2       68.13       71.59      3.17 o
   2   8   2       17.07       14.05      1.65 o
   3   8   2       37.70       40.88      1.62 o
   4   8   2      458.05      467.45      9.88 o
   5   8   2      110.03      128.99      5.74 o
   6   8   2        2.24        4.63      3.26 o
   7   8   2        7.28       -1.73      4.04 o
   8   8   2       12.95       14.29     13.48 o
   9   8   2       31.01       25.56     17.36 o
  10   8   2        7.14        3.58      6.42 o
   1   9   2        0.00       -2.17      2.17 o
   2   9   2       86.31       70.25      4.69 o
   3   9   2     1209.12     1235.05     22.57 o
   4   9   2       90.62       80.77      4.28 o
   5   9   2       57.86       59.23      8.23 o
   6   9   2       97.72       95.58      5.75 o
   7   9   2       25.50       30.28      5.57 o
   8   9   2       24.48       15.77      5.62 o
   9   9   2        8.26        4.68      5.87 o
   4  10   2       77.17       85.68      7.53 o
   5  10   2       10.56        5.35      5.41 o
   6  10   2        0.33        1.58      4.45 o
   7  10   2       13.59       24.81      5.86 o
   8  10   2       10.24        1.98      7.13 o
   5  11   2      111.85      116.88     10.19 o
   6  11   2       21.38       19.58      5.44 o
   1   1   3     2912.50     2697.96     16.35 o
   2   1   3     8012.07     8004.41     47.24 o
   3   1   3    16609.53    16736.76    110.75 o
   4   1   3       50.30       57.15      1.99 o
   5   1   3       24.51       22.61      1.73 o
   6   1   3       59.03       49.75      2.68 o
   7   1   3       85.41       77.04      3.93 o
   8   1   3      465.71      468.67      9.23 o
   9   1   3        1.70        3.17      2.94 o
  10   1   3       11.58       10.30      3.54 o
  11   1   3       14.06       13.82      4.03 o
  12   1   3        0.00        3.79      4.45 o
  13   1   3        7.77        9.83      5.10 o
   0   2   3    19455.08    19115.62    188.98 o
   1   2   3     8527.08     8445.79     53.17 o
   2   2   3     5387.91     5267.38     33.97 o
   3   2   3     2309.86     2219.14     15.36 o
   4   2   3      960.92      923.54      7.95 o
   5   2   3     2316.06     2416.63     21.46 o
   6   2   3       99.31      109.11      3.26 o
   7   2   3      637.03      610.68      9.14 o
   8   2   3       18.86       19.96      2.76 o
   9   2   3        0.54       -1.73      2.80 o
  10   2   3       20.50       20.07      3.82 o
  11   2   3       13.55       12.97      4.45 o
  12   2   3       75.94       84.06      6.53 o
  13   2   3        2.64        7.61      5.68 o
   1   3   3       26.36       27.48      0.98 o
   2   3   3     6279.46     6129.17     41.08 o
   3   3   3     2187.25     2170.52     17.58 o
   4   3   3     9856.50    10101.86     75.36 o
   5   3   3      293.13      305.30      5.27 o
   6   3   3       13.92       16.75      2.03 o
   7   3   3       67.41       62.36      3.24 o
   8   3   3       18.83       13.12      3.34 o
   9   3   3       40.21       37.59      4.26 o
  10   3   3      375.88      406.62     10.73 o
  11   3   3       20.45       19.53      4.60 o
  12   3   3       27.98       21.91      5.02 o
   0   4   3      689.47      666.33      7.11 o
   1   4   3      106.93      143.57      2.19 o
   2   4   3     1430.11     1410.87     11.76 o
   3   4   3      350.29      357.23      3.64 o
   4   4   3      672.93      697.00      7.62 o
   5   4   3      691.94      686.54      7.89 o
   6   4   3       33.87       36.84      2.40 o
   7   4   3      717.05      708.57     10.65 o
   8   4   3       21.83       15.11      2.87 o
   9   4   3      250.10      278.77      7.43 o
  10   4   3       10.56        5.85      3.85 o
  11   4   3        1.18        6.61      4.00 o
  12   4   3        9.50        9.14      4.68 o
   1   5   3      396.83      416.31      6.21 o
   2   5   3      112.29      122.96      2.91 o
   3   5   3     2565.17     2732.28     22.97 o
   4   5   3     2123.43     2056.81     17.15 o
   5   5   3      503.45      538.96      7.38 o
   6   5   3      150.98      173.89      7.84 o
   7   5   3        0.08        0.98      2.15 o
   8   5   3        6.89        8.97      2.62 o
   9   5   3       23.51       22.40      3.36 o
  10   5   3       25.23       26.21      4.43 o
  11   5   3       17.63       10.96      4.94 o
  12   5   3       23.04       14.35      7.84 o
   0   6   3     1734.43     1836.78     26.24 o
   1   6   3       33.74       41.99      1.75 o
   2   6   3       41.16       26.37      1.58 o
   3   6   3      432.54      459.60      5.97 o
   4   6   3       40.25       49.19      1.94 o
   5   6   3       83.00       73.95      2.83 o
   6   6   3      353.08      314.99      6.28 o
   7   6   3       32.26       31.49      2.96 o
   8   6   3      403.68      379.86      7.88 o
   9   6   3       70.89       86.72      5.95 o
  10   6   3       13.72       11.19      4.87 o
  11   6   3        6.50        5.71      9.72 o
   1   7   3      214.13      237.86      6.41 o
   2   7   3      112.37      136.71      3.47 o
   3   7   3       23.39       38.66      2.07 o
   4   7   3       27.05       21.54      1.83 o
   5   7   3      294.86      295.91      5.30 o
   6   7   3      453.99      442.46      8.15 o
   7   7   3      147.21      141.95      7.20 o
   8   7   3       70.43       81.37      6.22 o
   9   7   3        1.17       -4.14      4.14 o
  10   7   3        7.25        6.75      6.70 o
  11   7   3        0.84        5.77      7.18 o
   0   8   3       11.17        5.77      2.67 o
   1   8   3      173.29      172.28      4.55 o
   2   8   3       22.36       26.23      3.22 o
   3   8   3      275.08      248.66      5.01 o
   4   8   3      392.47      370.73     10.64 o
   5   8   3       74.76       74.38      4.12 o
   6   8   3       28.85       28.70      4.06 o
   7   8   3        8.68        9.94      4.26 o
   8   8   3       39.82       52.22     17.56 o
   9   8   3        1.33        0.94      5.51 o
  10   8   3       10.46       17.28      7.08 o
   1   9   3       99.67      111.82      5.63 o
   2   9   3      274.89      219.29      8.47 o
   3   9   3      190.09      195.91     17.13 o
   4   9   3       94.46       78.52      4.02 o
   5   9   3      211.86      215.85      9.60 o
   6   9   3        4.65        2.61      3.58 o
   7   9   3       18.37       22.12      5.42 o
   8   9   3       41.06       35.80      6.51 o
   9   9   3       19.17       23.75      6.62 o
   4  10   3      341.96      319.57     13.17 o
   5  10   3       13.62        4.25      5.37 o
   6  10   3      169.97      180.42     16.70 o
   7  10   3        0.00        7.33      5.06 o
   8  10   3        0.98       -5.75      7.09 o
   4  11   3       12.90       23.75      5.64 o
   5  11   3        0.45        8.70      5.88 o
   6  11   3        6.35        5.58      4.97 o
   0   0   4     1958.15     1818.52     30.09 o
   1   0   4      173.94      165.73      2.61 o
   2   0   4      375.14      384.09      5.64 o
   3   0   4    13446.11    13379.17    120.49 o
   4   0   4     6207.07     6173.26     67.25 o
   5   0   4      583.62      613.28     10.79 o
   6   0   4      775.81      802.61     19.73 o
   7   0   4      781.36      826.49     17.39 o
   8   0   4      424.49      471.43     13.16 o
   9   0   4       21.57       19.13      5.15 o
  10   0   4      251.54      252.45     11.48 o
  11   0   4       39.37       44.61      6.89 o
  12   0   4        3.69       -1.49      5.45 o
  13   0   4        0.04       -5.59      6.04 o
   1   1   4     7504.65     7450.79     43.61 o
   2   1   4    24690.87    25132.23    157.37 o
   3   1   4     8134.13     7964.34     51.43 o
   4   1   4     2196.87     2298.38     20.19 o
   5   1   4        1.77        1.15      1.47 o
   6   1   4      285.68      295.14      6.36 o
   7   1   4        0.78       -1.34      2.34 o
   8   1   4        6.37        4.08      2.65 o
   9   1   4       64.21       67.81      4.51 o
  10   1   4      108.00      129.06      6.72 o
  11   1   4       16.67       18.50      4.22 o
  12   1   4        0.89        2.02      4.15 o
  13   1   4        3.51       -3.59      4.89 o
   0   2   4     2466.31     2492.80     25.54 o
   1   2   4      879.71      808.68      5.83 o
   2   2   4      490.91      431.18      4.13 o
   3   2   4        9.20       10.97      0.88 o
   4   2   4      724.84      801.47      8.13 o
   5   2   4      993.20     1100.08     12.21 o
   6   2   4      929.76      895.85     11.16 o
   7   2   4       26.06       21.62      2.87 o
   8   2   4       47.60       64.45      3.97 o
   9   2   4       16.61       10.18      4.36 o
  10   2   4       14.09       16.61      3.87 o
  11   2   4       15.09        7.74      4.17 o
  12   2   4        0.10       -3.31      4.13 o
  13   2   4        6.90        4.54      5.52 o
   1   3   4       19.87       26.95      1.07 o
   2   3   4     2397.29     2387.55     17.89 o
   3   3   4     1030.92     1033.18      9.47 o
   4   3   4     1319.32     1336.17     11.48 o
   5   3   4     1324.00     1317.22     14.01 o
   6   3   4       40.02       48.58      2.36 o
   7   3   4        4.40        1.62      2.03 o
   8   3   4      178.36      178.59      6.15 o
   9   3   4        2.33       -0.79      3.05 o
  10   3   4       21.06       18.77      4.38 o
  11   3   4       10.45        8.13      4.27 o
  12   3   4        5.73        8.27      4.69 o
   0   4   4     1450.63     1621.32     17.16 o
   1   4   4      573.70      572.52      6.54 o
   2   4   4      612.42      620.37      5.66 o
   3   4   4      147.03      138.26      3.30 o
   4   4   4     5055.79     5140.37     35.56 o
   5   4   4      634.32      589.78      6.87 o
   6   4   4     1388.50     1397.93     15.33 o
   7   4   4      274.08      276.33      6.37 o
   8   4   4        3.31        1.37      2.50 o
   9   4   4       48.58       54.93      4.74 o
  10   4   4      232.47      256.22      8.95 o
  11   4   4        1.26       -3.62      3.62 o
  12   4   4        0.56       -3.88      3.88 o
   1   5   4     1105.65     1065.32     11.63 o
   2   5   4       21.55       24.58      1.78 o
   3   5   4      213.73      198.54      4.58 o
   4   5   4        3.04        2.77      1.11 o
   5   5   4      737.24      734.08      7.75 o
   6   5   4      257.29      260.15      4.96 o
   7   5   4       90.62       92.33      3.51 o
   8   5   4      150.65      135.33      5.77 o
   9   5   4      311.93      276.87      8.53 o
  10   5   4       25.64       18.83      4.26 o
  11   5   4        2.18       -4.16      4.16 o
  12   5   4        0.37       -5.98      7.03 o
   0   6   4     1149.22     1130.35     17.30 o
   1   6   4       29.76       34.19      1.90 o
   2   6   4      587.77      593.09      6.98 o
   3   6   4       45.32       45.58      2.15 o
   4   6   4      671.39      704.54      7.34 o
   5   6   4      104.64      108.10      3.19 o
   6   6   4      421.03      425.77      7.24 o
   7   6   4      558.40      509.45      8.65 o
   8   6   4        2.76        2.39      3.24 o
   9   6   4       22.13       22.44      4.50 o
  10   6   4       24.46       16.84      5.37 o
  11   6   4        2.77        9.26      7.18 o
   1   7   4       17.91       15.35      2.19 o
   2   7   4        0.39       -0.37      2.24 o
   3   7   4      212.78      210.79      4.18 o
   4   7   4       47.97       50.39      2.12 o
   5   7   4       30.20       31.84      2.89 o
   6   7   4       65.36       60.45      4.47 o
   7   7   4        9.33        4.97      3.36 o
   8   7   4       40.08       46.62      5.37 o
   9   7   4        0.67       -4.64      4.64 o
  10   7   4       47.39       51.03      8.29 o
  11   7   4        7.25       13.90      7.37 o
   0   8   4      258.83      251.67      7.89 o
   1   8   4        5.42        7.18      4.71 o
   2   8   4      547.25      589.00     10.63 o
   3   8   4       31.37       38.50      2.93 o
   4   8   4       24.94       20.65      2.50 o
   5   8   4       56.45       44.71      7.02 o
   6   8   4       51.37       44.75      4.46 o
   7   8   4       43.85       34.13      4.64 o
   8   8   4        5.20        3.30      4.25 o
   9   8   4        4.24        7.92      6.15 o
  10   8   4        0.15       -5.97      6.00 o
   1   9   4        1.65       -2.42      2.42 o
   4   9   4       55.26       63.38      4.68 o
   5   9   4       20.61       16.08      4.00 o
   6   9   4       38.13       45.22     14.03 o
   7   9   4        3.40        4.73      4.72 o
   8   9   4       52.87       61.07      7.37 o
   9   9   4        3.22       10.91      6.12 o
   4  10   4       18.10       12.39      4.31 o
   5  10   4        1.94       -1.97      6.94 o
   6  10   4        6.77        1.98      4.40 o
   7  10   4        6.75        8.20      8.74 o
   8  10   4       14.64       17.79      6.86 o
   4  11   4       18.00       23.05      5.25 o
   5  11   4       54.15       56.05      6.98 o
   6  11   4      150.30      165.31      9.41 o
   1   1   5      785.43      744.27      5.74 o
   2   1   5     6332.20     6291.54     37.21 o
   3   1   5       29.27       20.67      1.48 o
   4   1   5     9096.23     9014.99     67.18 o
   5   1   5      100.02       93.84      3.13 o
   6   1   5     1399.56     1351.28     15.92 o
   7   1   5      854.60      930.06     13.26 o
   8   1   5       16.80        9.40      2.89 o
   9   1   5        0.33        0.04      2.91 o
  10   1   5        9.57       13.76      3.63 o
  11   1   5        1.05       -2.21      3.64 o
  12   1   5        9.91        7.77      4.31 o
  13   1   5        1.63        2.03      5.10 o
   0   2   5      482.63      500.60      6.46 o
   1   2   5     3473.71     3503.40     21.98 o
   2   2   5     1865.22     1766.13     11.47 o
   3   2   5      116.38      111.87      1.91 o
   4   2   5     1230.23     1253.44     10.86 o
   5   2   5      192.46      159.72      5.32 o
   6   2   5      135.20      140.23      4.50 o
   7   2   5       13.08        6.91      2.55 o
   8   2   5        2.90        0.27      2.66 o
   9   2   5       34.15       41.37      4.00 o
  10   2   5      127.62      123.70      6.07 o
  11   2   5       22.50       18.69      4.34 o
  12   2   5       30.79       41.02      5.77 o
  13   2   5        0.68       -8.07     10.58 o
   1   3   5      237.48      227.55      2.43 o
   2   3   5     3426.03     3491.52     23.30 o
   3   3   5      828.52      828.12      7.65 o
   4   3   5      222.71      214.32      3.70 o
   5   3   5       35.84       40.27      2.08 o
   6   3   5      254.84      236.11      5.10 o
   7   3   5       40.76       41.08      2.84 o
   8   3   5      131.34      145.41      5.50 o
   9   3   5      164.54      181.71      7.00 o
  10   3   5       78.18       69.38      5.13 o
  11   3   5        9.34        6.11      4.11 o
  12   3   5        0.68       -4.00      4.23 o
   0   4   5     2571.35     2598.72     29.72 o
   1   4   5        0.23        0.51      0.81 o
   2   4   5      120.94      117.08      2.42 o
   3   4   5      435.32      482.93      5.48 o
   4   4   5     1638.17     1704.16     15.87 o
   5   4   5       94.68       89.66      3.06 o
   6   4   5      688.05      670.77     10.35 o
   7   4   5       86.66       96.20      3.94 o
   8   4   5      386.60      375.26      7.62 o
   9   4   5       35.83       40.45      4.49 o
  10   4   5       74.29       69.05      5.45 o
  11   4   5        0.28       -3.60      3.60 o
  12   4   5       15.90       13.34      4.79 o
   1   5   5       63.06       61.00      1.98 o
   2   5   5       69.79       57.68      1.73 o
   3   5   5      973.69     1036.12      9.60 o
   4   5   5       13.07       12.62      1.40 o
   5   5   5       50.45       43.15      2.58 o
   6   5   5      195.13      198.24      5.20 o
   7   5   5       50.81       56.65      4.43 o
   8   5   5       43.32       52.90      4.46 o
   9   5   5      147.99      160.24      7.84 o
  10   5   5       75.66       78.68      5.65 o
  11   5   5       68.17       55.51      6.24 o
  12   5   5        0.42       11.36      7.91 o
   0   6   5      969.76      972.50     10.22 o
   1   6   5     1133.39     1133.72     12.25 o
   2   6   5        3.55        3.22      1.00 o
   3   6   5        2.61        3.84      1.51 o
   4   6   5       14.47       12.44      1.60 o
   5   6   5      383.50      363.67     11.40 o
   6   6   5      156.97      162.86      5.85 o
   7   6   5      689.03      685.73     14.43 o
   8   6   5       45.86       45.95      4.35 o
   9   6   5       15.29       31.67      4.85 o
  10   6   5        0.09        4.92      4.78 o
  11   6   5       20.18       31.02      8.30 o
   1   7   5      657.10      671.00      7.33 o
   2   7   5      568.51      553.99      8.53 o
   3   7   5       63.18       60.50      2.35 o
   4   7   5        9.86        9.47      1.80 o
   5   7   5      142.00      148.27      4.80 o
   6   7   5      401.52      369.78     12.89 o
   7   7   5      282.18      279.50      8.53 o
   8   7   5       21.71       20.74      4.58 o
   9   7   5       40.69       28.68      5.87 o
  10   7   5       26.78       25.16      7.22 o
  11   7   5        9.22        3.74      6.83 o
   0   8   5      667.49      648.04     14.51 o
   1   8   5        3.50        1.46      2.59 o
   2   8   5      135.27      120.05      3.28 o
   3   8   5       37.45       36.13      6.80 o
   4   8   5       91.73       71.02      9.02 o
   5   8   5      188.92      183.35      7.90 o
   6   8   5       50.68       57.94      7.21 o
   7   8   5       18.78       21.53      4.37 o
   8   8   5       65.80       60.51      6.03 o
   9   8   5       81.28       86.19      8.87 o
  10   8   5       34.71       25.91      7.96 o
   1   9   5      290.90      260.44     10.55 o
   5   9   5       77.37       75.37      6.86 o
   6   9   5        1.15        1.79      3.93 o
   7   9   5        0.26        1.52      3.85 o
   8   9   5       70.72       71.65      7.55 o
   9   9   5        0.19        8.37     10.03 o
   5  10   5       20.42       29.71      5.33 o
   6  10   5        0.11        3.79      5.76 o
   7  10   5       11.76       13.55      5.49 o
   8  10   5        0.06        4.80      5.37 o
   5  11   5        0.20        4.23      4.62 o
   6  11   5       14.12       18.66      6.35 o
   0   0   6      160.50      233.31     10.86 o
   1   0   6    18024.76    17929.00    171.86 o
   2   0   6     5314.13     5449.28     45.99 o
   3   0   6     3029.36     2958.42     26.60 o
   4   0   6     1629.34     1570.50     20.92 o
   5   0   6     5126.87     5498.79     96.31 o
   6   0   6     2259.01     2312.26     35.64 o
   7   0   6      636.51      571.25     13.97 o
   8   0   6      156.19      140.62      7.65 o
   9   0   6        4.41       -2.22      3.79 o
  10   0   6       11.00       11.24      5.25 o
  11   0   6       44.43       41.11      9.01 o
  12   0   6       39.88       48.48      7.69 o
  13   0   6       69.44       81.66     25.28 o
   1   1   6     5777.13     5442.98     36.30 o
   2   1   6       96.75       95.14      1.70 o
   3   1   6     1857.49     1780.12     12.46 o
   4   1   6        1.88        0.15      1.39 o
   5   1   6      469.71      436.90      8.13 o
   6   1   6      360.76      334.55      6.23 o
   7   1   6       96.20      102.83      4.52 o
   8   1   6       50.49       42.97      3.80 o
   9   1   6        5.93        7.71      3.11 o
  10   1   6        5.37        3.34      3.39 o
  11   1   6        9.87        7.13      3.96 o
  12   1   6        1.36        1.75      4.19 o
  13   1   6        6.29        7.87      5.89 o
   0   2   6     6444.41     6377.93     63.27 o
   1   2   6     3925.59     3806.53     23.88 o
   2   2   6     2486.42     2555.03     16.11 o
   3   2   6     5856.55     5747.55     37.44 o
   4   2   6      377.47      382.83      6.00 o
   5   2   6      637.44      642.34      8.49 o
   6   2   6        0.01        0.27      1.99 o
   7   2   6      180.90      193.79      5.88 o
   8   2   6       90.12      100.67      4.72 o
   9   2   6      171.69      170.55      6.41 o
  10   2   6       75.62       75.73      5.55 o
  11   2   6       96.47      104.38      6.18 o
  12   2   6        7.53       11.87      4.43 o
   1   3   6       21.49       26.47      0.91 o
   2   3   6     2152.97     2282.59     15.18 o
   3   3   6     1921.83     2007.69     15.84 o
   4   3   6     5821.96     5793.29     44.10 o
   5   3   6      575.64      563.13      7.14 o
   6   3   6       35.61       46.18      2.81 o
   7   3   6       17.97       28.31      2.94 o
   8   3   6        0.24        1.31      2.68 o
   9   3   6       11.18        8.96      3.33 o
  10   3   6      116.70      119.18      6.16 o
  11   3   6       15.38        8.69      4.19 o
  12   3   6        2.37        1.94      4.47 o
   0   4   6       52.90       46.44      2.01 o
   1   4   6      270.53      262.47      4.04 o
   2   4   6     6191.32     6595.19     52.18 o
   3   4   6     1208.41     1190.09     11.58 o
   4   4   6      171.21      172.42      3.82 o
   5   4   6      648.65      627.03      7.56 o
   6   4   6       52.74       59.91      3.17 o
   7   4   6      192.07      195.54      5.49 o
   8   4   6      209.60      222.05      6.34 o
   9   4   6      367.59      380.97      9.20 o
  10   4   6       13.26       11.45      4.19 o
  11   4   6        0.01       -1.96      4.07 o
  12   4   6       16.86        9.60      5.37 o
   1   5   6     2010.35     2058.76     16.59 o
   2   5   6     1360.05     1545.89     13.79 o
   3   5   6        0.81       -0.33      1.10 o
   4   5   6      191.59      206.08      4.07 o
   5   5   6       74.77       80.64      2.85 o
   6   5   6       38.32       44.01      2.97 o
   7   5   6      858.83      876.65     12.54 o
   8   5   6      320.39      349.90      9.73 o
   9   5   6       18.19       15.93      4.03 o
  10   5   6       33.79       41.64      5.59 o
  11   5   6        3.34       -4.38      4.38 o
  12   5   6        4.74        5.64      7.46 o
   0   6   6     3644.49     3863.68     35.74 o
   1   6   6     1489.07     1615.26     14.22 o
   2   6   6      204.06      189.01      5.25 o
   3   6   6        0.59        2.81      1.47 o
   4   6   6       30.82       29.91      2.59 o
   5   6   6      104.80      111.87      3.71 o
   6   6   6      639.93      616.08     10.01 o
   7   6   6      395.05      399.28      9.13 o
   8   6   6        5.24       -2.35      4.12 o
   9   6   6       63.19       53.91      5.43 o
  10   6   6        9.82        8.07      5.15 o
  11   6   6       28.96       52.98      7.16 o
   1   7   6       43.11       58.71      2.13 o
   2   7   6       65.84       65.72      3.15 o
   3   7   6      135.79      136.71      4.49 o
   4   7   6        4.74        2.43      1.67 o
   5   7   6       65.83       72.49      3.93 o
   6   7   6        0.01       -2.92      2.92 o
   7   7   6        0.66       -2.85      3.38 o
   8   7   6        0.11        4.75      4.85 o
   9   7   6        4.38        3.71      4.52 o
  10   7   6       70.86       69.94      8.81 o
   0   8   6     1172.60     1160.72     22.76 o
   1   8   6     1475.68     1533.72     20.06 o
   2   8   6      126.60      126.71      3.32 o
   3   8   6        9.26        9.17      4.55 o
   4   8   6       80.61       75.57      9.17 o
   5   8   6       11.60       11.45      7.49 o
   6   8   6       27.85       35.47      5.00 o
   7   8   6       19.81       37.58      4.83 o
   8   8   6      101.41       78.61      6.61 o
   9   8   6      106.34      116.02      9.76 o
  10   8   6       10.44        6.90     12.07 o
   5   9   6       16.86       14.83      5.72 o
   6   9   6        2.74        0.89      3.99 o
   7   9   6      137.63      125.92     19.31 o
   8   9   6        2.17       -3.17      5.17 o
   9   9   6        3.80       12.49      6.43 o
   5  10   6       11.97        7.37      4.23 o
   6  10   6       29.65       32.10      5.20 o
   7  10   6        0.22       -4.86      4.86 o
   8  10   6        2.77        0.99      5.31 o
   5  11   6       20.67       18.42      5.02 o
   6  11   6        1.26        5.57      5.33 o
   1   1   7       38.72       33.60      1.51 o
   2   1   7      169.75      172.04      2.25 o
   3   1   7      488.52      519.91      5.13 o
   4   1   7      199.37      223.70      3.78 o
   5   1   7       41.13       37.39      2.56 o
   6   1   7        1.37       -0.40      2.64 o
   7   1   7      912.02      936.31     13.60 o
   8   1   7      338.50      326.04      7.98 o
   9   1   7        9.10        1.06      3.21 o
  10   1   7       17.53        5.27      3.51 o
  11   1   7       22.27       16.83      4.46 o
  12   1   7        9.84        0.09      4.32 o
   0   2   7     6907.97     6582.52     64.82 o
   1   2   7      467.46      456.21      4.10 o
   2   2   7      117.39      119.30      2.09 o
   3   2   7      448.14      441.31      4.79 o
   4   2   7     1539.63     1510.51     12.84 o
   5   2   7     4320.90     4283.63     38.76 o
   6   2   7     1108.33     1120.98     13.25 o
   7   2   7      156.36      156.55      5.47 o
   8   2   7       81.60       71.96      4.39 o
   9   2   7       18.91       17.08      3.58 o
  10   2   7       25.50       24.27      4.39 o
  11   2   7       16.06       16.26      4.44 o
  12   2   7        6.19        2.88      4.33 o
   1   3   7       79.53       75.93      1.70 o
   2   3   7       75.44       81.91      1.89 o
   3   3   7       56.00       68.35      2.10 o
   4   3   7      193.62      226.07      4.14 o
   5   3   7       44.03       34.59      2.02 o
   6   3   7      445.06      420.79      6.95 o
   7   3   7      410.16      400.83      8.09 o
   8   3   7       28.21       19.58      3.42 o
   9   3   7       41.52       37.74      4.23 o
  10   3   7      186.26      207.78      7.71 o
  11   3   7       16.56       11.09      4.32 o
  12   3   7        0.01       -2.12      4.05 o
   0   4   7      412.19      357.54      5.24 o
   1   4   7     1334.96     1399.69     11.38 o
   2   4   7      291.77      320.88      4.17 o
   3   4   7        7.82        1.42      1.06 o
   4   4   7       47.10       51.53      2.14 o
   5   4   7      274.57      255.25      4.98 o
   6   4   7       77.98       70.92      3.37 o
   7   4   7      469.95      476.11      8.33 o
   8   4   7        2.03        1.49      2.59 o
   9   4   7       16.67       20.89      3.91 o
  10   4   7        1.53        1.20      3.56 o
  11   4   7       68.32       73.92      6.12 o
  12   4   7       11.35        7.65      6.38 o
   1   5   7      228.09      244.71      3.87 o
   2   5   7      395.54      389.44      4.97 o
   3   5   7      171.96      166.94      3.50 o
   4   5   7       19.27       12.23      1.40 o
   5   5   7       27.64       22.84      2.26 o
   6   5   7       64.81       66.58      3.47 o
   7   5   7      523.33      492.37      9.49 o
   8   5   7      343.65      344.36      8.44 o
   9   5   7       92.90       95.94      5.73 o
  10   5   7       14.88       17.11      5.64 o
  11   5   7        5.18        4.10      4.90 o
   0   6   7      789.69      755.86      9.94 o
   1   6   7       75.57       66.95      1.99 o
   2   6   7       34.96       35.97      1.78 o
   3   6   7        3.98        2.49      1.34 o
   4   6   7       11.03       15.91      1.55 o
   5   6   7       30.81       29.16      2.57 o
   6   6   7       61.19       46.78      3.78 o
   7   6   7      201.64      174.33      6.49 o
   8   6   7        1.47        4.80      3.93 o
   9   6   7        1.30        2.40      5.69 o
  10   6   7       60.97       57.39      8.61 o
  11   6   7        7.41        8.19      5.65 o
   1   7   7       77.92       95.90      2.80 o
   2   7   7       81.52       79.20      3.72 o
   3   7   7       42.10       45.75      2.68 o
   4   7   7      217.43      230.21      6.09 o
   5   7   7        0.50       -1.88      2.36 o
   6   7   7      294.66      290.06      9.47 o
   7   7   7        5.50        4.32      6.09 o
   8   7   7        5.11       -0.94      7.15 o
   9   7   7      130.59      115.37      7.73 o
  10   7   7        7.45        3.35      5.05 o
   0   8   7      384.24      393.20     24.46 o
   1   8   7      717.73      671.86      8.79 o
   2   8   7      368.21      376.37      7.42 o
   5   8   7       66.81       65.08      5.10 o
   6   8   7       87.48       81.02      6.26 o
   7   8   7        0.01       -1.45      3.62 o
   8   8   7       65.13       58.03      6.69 o
   9   8   7       47.18       58.79      6.70 o
  10   8   7        4.87       -1.82      6.37 o
   3   9   7      213.05      209.09      9.80 o
   5   9   7       13.39       23.46     19.09 o
   6   9   7       29.42       27.21      6.74 o
   7   9   7        0.16        0.56      3.96 o
   8   9   7       30.02       21.92      6.21 o
   9   9   7       15.77        1.84      6.35 o
   5  10   7        0.32       -2.51      3.76 o
   6  10   7        0.00       -3.03      3.98 o
   7  10   7        0.59        4.61      4.95 o
   5  11   7        4.11       10.50      4.31 o
   6  11   7        0.35       -1.65      4.94 o
   0   0   8     1183.20     1176.00     31.02 o
   1   0   8     8410.50     7930.39    129.14 o
   2   0   8     1415.68     1350.22     13.36 o
   3   0   8     1552.00     1608.39     17.16 o
   4   0   8     2452.78     2286.79     29.06 o
   5   0   8       55.08       45.26      4.00 o
   6   0   8      194.76      250.72      8.84 o
   7   0   8      129.63      122.33      7.06 o
   8   0   8      191.25      210.20     10.57 o
   9   0   8       18.62       19.99      5.27 o
  10   0   8       62.94       56.85      6.73 o
  11   0   8        6.02        6.37      5.34 o
  12   0   8      110.85      116.09     10.53 o
   1   1   8      217.79      201.75      2.95 o
   2   1   8     1302.57     1211.94      8.95 o
   3   1   8      476.22      465.78      5.13 o
   4   1   8     1130.10     1116.98     11.59 o
   5   1   8      192.03      215.42      4.84 o
   6   1   8       98.82       99.70      3.72 o
   7   1   8       81.56       84.57      4.92 o
   8   1   8      158.53      132.68      5.41 o
   9   1   8       13.94       14.37      3.57 o
  10   1   8       12.50        8.29      5.20 o
  11   1   8        0.47       -0.01      3.76 o
  12   1   8        3.58        9.29      4.80 o
   0   2   8     3226.06     3171.79     32.75 o
   1   2   8       51.01       33.39      1.13 o
   2   2   8      216.70      264.20      3.31 o
   3   2   8     4804.97     4865.62     32.05 o
   4   2   8     1479.47     1444.81     12.51 o
   5   2   8      616.76      681.33      9.02 o
   6   2   8     1377.46     1384.27     15.58 o
   7   2   8       21.83       17.98      3.00 o
   8   2   8       20.56       25.08      3.50 o
   9   2   8        1.04       -0.31      3.16 o
  10   2   8       92.10      105.50      7.02 o
  11   2   8      133.10      132.49      6.79 o
  12   2   8        0.56        3.76      4.36 o
   1   3   8     1115.30     1165.98      9.84 o
   2   3   8      466.69      447.71      4.63 o
   3   3   8     1902.67     2154.64     18.01 o
   4   3   8      726.69      700.29      7.89 o
   5   3   8      408.90      386.69      5.78 o
   6   3   8        9.29        7.09      1.82 o
   7   3   8      168.83      154.60      4.66 o
   8   3   8       26.28       15.76      3.30 o
   9   3   8       49.76       58.63      4.69 o
  10   3   8       32.45       42.20      4.75 o
  11   3   8       27.01       35.48      4.89 o
  12   3   8        0.29       -3.96      3.96 o
   0   4   8     1211.67     1152.76     12.79 o
   1   4   8     2931.26     3212.10     22.71 o
   2   4   8      228.06      207.20      3.39 o
   3   4   8       57.42       56.58      2.15 o
   4   4   8        8.68        4.11      1.36 o
   5   4   8      392.65      364.07      6.47 o
   6   4   8     1083.30     1064.14     13.20 o
   7   4   8      163.93      169.40      5.29 o
   8   4   8       99.03      103.35      4.57 o
   9   4   8       44.15       45.83      4.47 o
  10   4   8      106.03       95.44      5.82 o
  11   4   8       36.85       43.48      5.14 o
  12   4   8       10.44        6.44      5.41 o
   1   5   8      865.95      907.91      8.98 o
   2   5   8       39.05       46.70      1.90 o
   3   5   8        4.53        1.85      1.00 o
   4   5   8       74.69       83.92      3.35 o
   5   5   8       17.95       22.00      2.51 o
   6   5   8      632.97      617.13     15.18 o
   7   5   8       12.15       13.24      3.24 o
   8   5   8       16.68       17.37      3.55 o
   9   5   8      189.90      186.80      7.00 o
  10   5   8      107.43      111.91      7.21 o
  11   5   8        1.04        2.23      4.97 o
   0   6   8      530.40      537.99      9.17 o
   1   6   8     1118.14     1196.87     10.16 o
   2   6   8        8.23        4.59      1.56 o
   3   6   8        0.14        2.57      1.52 o
   4   6   8        0.03       -1.55      1.55 o
   5   6   8       61.53       52.57      3.24 o
   6   6   8      162.25      172.19      5.99 o
   7   6   8      293.78      262.20      8.87 o
   8   6   8      631.22      594.77     13.66 o
   9   6   8        2.29       -3.33      3.80 o
  10   6   8       23.11       23.69      7.30 o
  11   6   8        5.77        0.84      5.50 o
   1   7   8      330.67      316.84      4.64 o
   2   7   8        1.64       -1.41      2.28 o
   3   7   8       17.83       23.51      3.00 o
   4   7   8      306.63      312.82      7.29 o
   5   7   8        2.53        5.91      3.07 o
   6   7   8       11.31        2.69      3.67 o
   7   7   8       66.33       57.85      4.94 o
   8   7   8        3.30        3.24      5.09 o
   9   7   8       21.17        9.42      4.79 o
  10   7   8       27.36       44.35      6.84 o
   0   8   8      908.11      886.25     27.61 o
   1   8   8       77.29       80.55      4.46 o
   2   8   8       10.31        9.97      3.40 o
   5   8   8        0.20       -1.10      3.32 o
   6   8   8        3.88        5.43      4.19 o
   7   8   8        0.93        0.04      3.83 o
   8   8   8       74.55       80.73      6.56 o
   9   8   8       22.92       14.33      7.57 o
   1   9   8       17.70       19.68      3.76 o
   2   9   8       60.04       55.50      5.33 o
   3   9   8       24.91       30.10      5.25 o
   5   9   8       23.32       26.81      4.78 o
   6   9   8       41.14       50.95     10.35 o
   7   9   8       16.24       17.47      4.53 o
   8   9   8       12.95       11.41      4.77 o
   5  10   8       24.56       23.60      4.63 o
   6  10   8        3.48        8.07      5.10 o
   7  10   8        0.16       -1.82      6.82 o
   6  11   8       20.35       18.74      5.64 o
   1   1   9       38.48       45.27      1.56 o
   2   1   9     1746.77     1651.33     13.39 o
   3   1   9     1166.66     1217.49     10.31 o
   4   1   9     1104.51     1157.31     13.01 o
   5   1   9      314.80      316.79      7.80 o
   6   1   9      410.88      417.85      8.11 o
   7   1   9       59.12       69.34      4.00 o
   8   1   9      139.44      145.16      5.76 o
   9   1   9       30.20       18.57      3.79 o
  10   1   9        9.19        2.70      3.65 o
  11   1   9       69.63       66.66      5.59 o
  12   1   9       37.91       44.24      5.47 o
   0   2   9       18.42       11.79      2.17 o
   1   2   9     1378.63     1391.13     12.90 o
   2   2   9        0.36       -0.11      0.96 o
   3   2   9     1162.50     1189.12     10.12 o
   4   2   9      133.11      114.92      3.19 o
   5   2   9      589.99      590.15      8.31 o
   6   2   9      475.28      477.81      9.18 o
   7   2   9      422.89      414.58      8.64 o
   8   2   9       35.11       29.36      4.57 o
   9   2   9      461.46      491.21     11.00 o
  10   2   9       25.09       32.89      4.57 o
  11   2   9        9.26       12.96      4.33 o
  12   2   9       30.95       41.19      5.41 o
   1   3   9      180.63      212.99      3.26 o
   2   3   9      561.33      668.31      6.04 o
   3   3   9     1808.28     1837.03     15.05 o
   4   3   9     1350.31     1361.79     13.72 o
   5   3   9       26.04       24.11      1.86 o
   6   3   9      601.14      618.78      8.32 o
   7   3   9       56.61       49.31      3.12 o
   8   3   9      117.31       96.90      7.19 o
   9   3   9      112.49       93.31      5.40 o
  10   3   9      105.63      108.53      6.20 o
  11   3   9       14.24       11.91      4.35 o
  12   3   9        1.88       -1.44      4.25 o
   0   4   9     2015.66     2142.22     21.43 o
   1   4   9      934.75     1015.94      9.09 o
   2   4   9       94.75      105.91      2.36 o
   3   4   9       87.70       88.96      2.74 o
   4   4   9      997.47      991.58     10.80 o
   5   4   9        4.85        3.83      2.11 o
   6   4   9        4.90        3.65      2.30 o
   7   4   9      300.52      283.86      6.70 o
   8   4   9      110.11      111.35      5.53 o
   9   4   9        6.32        6.72      3.52 o
  10   4   9       53.41       59.92      5.22 o
  11   4   9        0.52       -1.31      4.31 o
  12   4   9        0.20        5.92      6.28 o
   1   5   9        6.15        7.19      1.16 o
   2   5   9      794.88      839.83      8.70 o
   3   5   9     1241.81     1176.31     14.70 o
   4   5   9       37.69       37.94      2.38 o
   5   5   9        3.28        1.18      1.81 o
   6   5   9       68.98       68.92      3.52 o
   7   5   9       39.02       37.25      3.67 o
   8   5   9       18.76       20.74      5.22 o
   9   5   9        5.38       12.65      4.12 o
  10   5   9        6.79        3.18      4.14 o
  11   5   9       94.01      120.16      8.11 o
   0   6   9     1996.35     1965.98     24.55 o
   1   6   9       46.11       47.41      1.98 o
   2   6   9      234.18      248.18      5.81 o
   3   6   9        7.62        7.84      1.52 o
   4   6   9      167.13      153.94      4.07 o
   5   6   9      118.16      121.08      4.33 o
   6   6   9      100.55       77.08      4.14 o
   7   6   9       29.83       37.40      4.69 o
   8   6   9        0.44       -0.77      3.85 o
   9   6   9        0.01        0.27      4.07 o
  10   6   9       20.45       26.38      6.09 o
  11   6   9       14.49       20.79      7.39 o
   1   7   9       14.37       13.58      1.88 o
   2   7   9      943.96      963.88     12.31 o
   3   7   9      733.91      732.25     10.89 o
   4   7   9      323.14      333.33      8.32 o
   5   7   9       26.58       24.36      3.75 o
   6   7   9      149.94      148.89      7.34 o
   7   7   9       32.10       36.95      4.67 o
   8   7   9       79.37       80.37      6.62 o
   9   7   9        8.46        8.63      4.98 o
  10   7   9        0.54        9.69      5.37 o
   0   8   9       81.13       81.36      6.43 o
   1   8   9      272.87      274.08      6.88 o
   2   8   9      265.43      252.72      8.15 o
   5   8   9       62.81       59.85      5.22 o
   6   8   9        3.29        2.45      4.06 o
   7   8   9       44.66       31.95      4.97 o
   8   8   9       21.03       13.28      4.75 o
   9   8   9        0.83        2.11      4.85 o
   1   9   9       93.32       98.42      4.70 o
   2   9   9        4.91        0.78      4.15 o
   3   9   9        3.12       -2.35      4.23 o
   5   9   9       73.07       55.97      5.72 o
   6   9   9       17.53        7.81      4.27 o
   7   9   9       16.53       23.46      4.81 o
   8   9   9        7.29        7.31      4.88 o
   5  10   9        7.18        9.56      3.92 o
   6  10   9        0.05       -1.41      4.47 o
   7  10   9        0.74        6.78      5.16 o
   0   0  10      364.76      352.11      9.54 o
   1   0  10        0.79       -1.93      1.93 o
   2   0  10      311.25      347.94      6.39 o
   3   0  10     1105.82     1064.05     14.02 o
   4   0  10      280.60      279.77      8.32 o
   5   0  10        1.87        4.55      2.87 o
   6   0  10     1112.01     1142.52     21.65 o
   7   0  10       80.85       92.79      8.05 o
   8   0  10       46.23       51.11      6.04 o
   9   0  10       25.98       45.86      6.56 o
  10   0  10      127.85      151.11      9.53 o
  11   0  10       16.20       18.98      6.42 o
  12   0  10      210.78      224.14     16.70 o
   1   1  10     1202.85     1147.27     12.29 o
   2   1  10      438.74      457.28      5.60 o
   3   1  10      508.17      464.56      6.43 o
   4   1  10     1087.68     1091.01     13.68 o
   5   1  10       19.86       16.05      2.49 o
   6   1  10       58.65       60.23      3.69 o
   7   1  10       75.57       80.67      4.32 o
   8   1  10       63.31       61.13      4.89 o
   9   1  10       44.84       40.36      4.40 o
  10   1  10       19.54       19.27      4.19 o
  11   1  10       48.15       50.45      5.31 o
  12   1  10        0.61       -4.80      5.44 o
   0   2  10     4903.32     5005.75     53.34 o
   1   2  10      403.39      434.76      6.58 o
   2   2  10       62.77       68.80      2.36 o
   3   2  10       14.15       13.77      1.51 o
   4   2  10      314.43      366.26      6.35 o
   5   2  10      292.15      293.25      7.62 o
   6   2  10       42.19       41.81      2.84 o
   7   2  10       77.52       72.04      4.28 o
   8   2  10       19.45       17.00      3.42 o
   9   2  10       33.13       30.51      4.12 o
  10   2  10       68.25       79.39      5.57 o
  11   2  10       26.12       35.25      4.95 o
  12   2  10       61.57       65.48      6.10 o
   1   3  10     1645.75     1724.37     14.84 o
   2   3  10      159.87      164.48      2.81 o
   3   3  10      378.22      355.77      4.90 o
   4   3  10       96.18      138.09      3.23 o
   5   3  10        1.05        0.49      1.37 o
   6   3  10      114.37      132.41      3.97 o
   7   3  10      203.50      184.90      4.87 o
   8   3  10      249.15      242.10      7.38 o
   9   3  10       34.52       27.74      4.11 o
  10   3  10      167.22      156.04      8.74 o
  11   3  10        0.19        8.89      4.27 o
  12   3  10       13.74       13.09      4.64 o
   0   4  10       86.42       78.34      2.92 o
   1   4  10        3.78        5.74      1.10 o
   2   4  10       23.41       22.64      1.59 o
   3   4  10       20.26       28.65      1.83 o
   4   4  10        1.02        0.28      1.64 o
   5   4  10       42.50       44.78      3.04 o
   6   4  10      335.88      303.89      6.54 o
   7   4  10       60.51       63.64      3.86 o
   8   4  10      253.77      260.33      6.99 o
   9   4  10        5.25        6.25      3.66 o
  10   4  10        2.74        0.56      4.11 o
  11   4  10       73.96       73.26      6.52 o
   1   5  10      133.18      160.65      3.29 o
   2   5  10      166.47      166.22      3.73 o
   3   5  10      808.02      815.76      9.27 o
   4   5  10       72.00       95.35      3.69 o
   5   5  10       40.60       33.78      2.82 o
   6   5  10       19.00       18.59      2.69 o
   7   5  10       32.03       22.45      3.50 o
   8   5  10       44.85       30.69      4.17 o
   9   5  10      137.42      149.08      7.12 o
  10   5  10        1.60        8.83      4.32 o
  11   5  10        5.53        1.08      5.63 o
   0   6  10       34.72       36.77      2.56 o
   1   6  10       25.54       17.03      1.46 o
   2   6  10       47.67       45.74      2.90 o
   3   6  10       25.51       21.44      1.89 o
   4   6  10      286.19      283.67      6.02 o
   5   6  10      291.98      262.58      6.77 o
   6   6  10      110.81      126.09      5.74 o
   7   6  10       24.20       20.77      4.11 o
   8   6  10        5.51        7.63      4.06 o
   9   6  10       12.05       10.90      4.52 o
  10   6  10       17.10       23.76      6.08 o
  11   6  10        9.14        1.70      6.89 o
   1   7  10      342.12      323.95      4.88 o
   2   7  10       21.47       22.09      2.57 o
   3   7  10      339.83      336.71      6.49 o
   4   7  10       93.79       99.38      5.12 o
   5   7  10       54.78       57.14      4.84 o
   6   7  10       29.02       22.39      4.59 o
   7   7  10       37.21       20.18      4.26 o
   8   7  10       23.82       24.33      5.11 o
   9   7  10       61.83       58.11      6.68 o
  10   7  10       10.42        2.71      5.02 o
   0   8  10       61.85       63.93      4.33 o
   1   8  10       12.20        9.27      3.65 o
   2   8  10        0.01        1.99      4.35 o
   4   8  10       19.47       28.77      4.47 o
   5   8  10       31.45       25.32      5.41 o
   6   8  10       36.10       43.74      5.73 o
   7   8  10       17.83       17.84      4.67 o
   8   8  10       14.45       18.66      5.58 o
   9   8  10       15.37       15.39      5.46 o
   1   9  10        8.11       11.27      2.90 o
   2   9  10       68.17       73.53      7.13 o
   3   9  10       21.24       17.95      5.57 o
   5   9  10       32.74       13.80      4.55 o
   6   9  10       17.02       -2.19      5.02 o
   7   9  10       29.26       27.27      4.94 o
   8   9  10       20.11       12.99      5.10 o
   5  10  10        7.01        3.76      4.08 o
   6  10  10        5.32       -3.37      4.70 o
   7  10  10       30.70       38.86      6.58 o
   1   1  11      152.08      161.54      3.93 o
   2   1  11     4277.37     4362.28     41.04 o
   3   1  11     1762.80     1875.27     18.52 o
   4   1  11     1146.52     1072.87     11.82 o
   5   1  11     1247.68     1282.14     16.19 o
   6   1  11      339.23      363.04      7.77 o
   7   1  11        0.92        1.27      2.64 o
   8   1  11       14.39       11.00      3.46 o
   9   1  11       84.35       88.28      7.22 o
  10   1  11       82.14       84.27      5.87 o
  11   1  11       14.31       14.95      4.61 o
  12   1  11        3.46        4.26      4.33 o
   0   2  11     2329.22     2404.75     29.25 o
   1   2  11       49.88       35.60      2.06 o
   2   2  11     1613.08     1634.35     14.89 o
   3   2  11      570.63      612.21      7.68 o
   4   2  11      849.81      863.12     10.91 o
   5   2  11      144.11      159.24      4.42 o
   6   2  11      525.40      573.84      8.88 o
   7   2  11       64.09       62.33      4.25 o
   8   2  11       55.51       53.49      5.16 o
   9   2  11       15.93       12.39      3.71 o
  10   2  11       86.58       78.79      5.70 o
  11   2  11        0.87        5.65      4.36 o
  12   2  11        1.29       -0.27      4.28 o
   1   3  11      621.50      582.72      7.49 o
   2   3  11      393.86      375.99      5.53 o
   3   3  11      138.89      144.19      3.65 o
   4   3  11      976.05     1049.86     12.44 o
   5   3  11        3.83        2.72      1.71 o
   6   3  11       22.10       17.63      2.11 o
   7   3  11      148.24      140.08      4.32 o
   8   3  11        1.55        2.71      3.48 o
   9   3  11       15.78       16.87      3.97 o
  10   3  11       31.08       33.30      6.21 o
  11   3  11      129.35      137.51      7.23 o
  12   3  11       12.67       20.33      7.05 o
   0   4  11      164.02      152.99      4.25 o
   1   4  11       55.21       55.64      2.12 o
   2   4  11      361.71      366.29      4.67 o
   3   4  11      123.29      128.41      3.43 o
   4   4  11      229.69      240.11      5.67 o
   5   4  11       15.89       13.66      2.44 o
   6   4  11      176.41      198.53      7.14 o
   7   4  11        0.06       -1.87      2.49 o
   8   4  11      130.63      115.59      5.64 o
   9   4  11      194.01      197.13      7.28 o
  10   4  11       22.66       15.92      4.73 o
  11   4  11        4.61        8.64      5.60 o
   1   5  11       65.25       73.06      2.31 o
   2   5  11       28.20       39.55      2.38 o
   3   5  11       25.93       25.80      2.09 o
   4   5  11      167.76      182.06      5.07 o
   5   5  11       15.86       18.27      2.63 o
   6   5  11      158.32      158.29      5.07 o
   7   5  11       49.32       46.60      3.98 o
   8   5  11       53.94       46.76      4.88 o
   9   5  11       13.10       12.96      4.11 o
  10   5  11       29.80       21.96      4.75 o
  11   5  11       46.11       43.09      6.01 o
   0   6  11      483.52      466.07     10.92 o
   1   6  11      271.47      254.30      4.52 o
   2   6  11       16.49       19.11      2.04 o
   3   6  11       29.50       28.21      2.50 o
   4   6  11       88.29       93.02      4.85 o
   5   6  11      563.91      552.50     12.83 o
   6   6  11      324.80      337.78      9.71 o
   7   6  11        4.44        0.67      3.20 o
   8   6  11        2.02       -2.34      4.60 o
   9   6  11        2.69        2.23      3.86 o
  10   6  11       41.13       56.68      7.35 o
   1   7  11       97.33      102.28      2.89 o
   2   7  11       40.57       42.01      3.12 o
   3   7  11      516.16      563.53     13.70 o
   4   7  11        0.37        1.43      3.55 o
   5   7  11       27.78       25.80      6.24 o
   6   7  11      328.44      307.10     16.78 o
   7   7  11       58.02       55.91      5.93 o
   8   7  11      158.12      157.45      8.55 o
   9   7  11        0.15       -4.46      4.46 o
  10   7  11        0.57       -0.53      5.23 o
   0   8  11      211.69      224.52      6.53 o
   1   8  11       23.19       15.72      2.58 o
   2   8  11       37.79       47.08      4.65 o
   4   8  11       24.75       20.38      4.55 o
   5   8  11       18.27        8.07      4.78 o
   6   8  11       14.88        8.93     11.48 o
   7   8  11        7.49       -1.54      4.18 o
   8   8  11       29.32       15.40      5.81 o
   9   8  11        6.27       11.07      5.47 o
   1   9  11        2.70        4.86      4.70 o
   2   9  11       68.68       68.59      7.60 o
   3   9  11       11.54       17.64      5.80 o
   4   9  11       72.60       72.67      5.80 o
   5   9  11       13.53       16.46      4.78 o
   6   9  11       34.30       38.33      6.66 o
   7   9  11        1.99        6.29      4.35 o
   8   9  11        1.22       -3.29      4.63 o
   5  10  11        0.05       -0.24      3.84 o
   6  10  11        5.07        2.35      4.86 o
   7  10  11       78.82       91.72      9.72 o
   0   0  12     1530.21     1427.87     27.27 o
   1   0  12        1.04        1.23      2.39 o
   2   0  12     1276.39     1374.58     21.93 o
   3   0  12      246.19      285.75      8.38 o
   4   0  12      177.80      200.54      6.64 o
   5   0  12      741.23      738.81     15.88 o
   6   0  12       95.53       86.77      6.14 o
   7   0  12       42.00       53.53      6.67 o
   8   0  12      543.86      499.60     19.43 o
   9   0  12      114.95      132.77     11.98 o
  10   0  12        0.16        2.00      5.34 o
  11   0  12      186.17      163.78     10.95 o
  12   0  12        0.53        1.77      6.35 o
   1   1  12     2738.22     2741.02     27.41 o
   2   1  12      566.07      583.43      8.50 o
   3   1  12      216.16      218.33      5.17 o
   4   1  12        7.83       10.09      1.90 o
   5   1  12       33.08       47.14      3.32 o
   6   1  12      375.20      369.26      8.05 o
   7   1  12      211.29      216.23      7.09 o
   8   1  12        6.51        8.13      3.69 o
   9   1  12        0.13        6.12      3.80 o
  10   1  12        1.78        7.79      3.93 o
  11   1  12        0.13       -0.86      4.17 o
  12   1  12       14.13        0.58      4.48 o
   0   2  12       26.99       23.96      3.63 o
   1   2  12     1193.22     1236.71     14.21 o
   2   2  12        5.10        3.37      1.41 o
   3   2  12      237.07      281.25      5.41 o
   4   2  12        4.94        7.41      1.74 o
   5   2  12        1.57        3.49      1.99 o
   6   2  12      296.51      314.60      6.50 o
   7   2  12      389.96      386.37      8.80 o
   8   2  12       95.80       89.53      5.16 o
   9   2  12       86.58       83.54      5.42 o
  10   2  12       59.72       66.85      5.47 o
  11   2  12        2.05        7.43      4.41 o
  12   2  12        8.04        8.55      4.71 o
   1   3  12      945.09      994.73     11.02 o
   2   3  12     1281.65     1309.19     15.00 o
   3   3  12      224.23      222.27      4.80 o
   4   3  12      571.64      566.92     10.01 o
   5   3  12       28.13       32.35      2.86 o
   6   3  12       50.05       48.23      3.10 o
   7   3  12       40.03       36.40      3.48 o
   8   3  12      169.83      172.10      5.94 o
   9   3  12      141.95      143.20      6.50 o
  10   3  12        0.79       -1.51      3.72 o
  11   3  12        0.46        4.75      4.41 o
   0   4  12     1956.40     1889.12     24.25 o
   1   4  12        0.00       -1.28      1.28 o
   2   4  12        3.72        1.76      1.28 o
   3   4  12        0.10        0.76      1.62 o
   4   4  12      118.53      118.24      4.88 o
   5   4  12        7.68        5.12      2.34 o
   6   4  12      677.63      674.76     10.35 o
   7   4  12      326.39      342.90      7.59 o
   8   4  12      220.89      224.79      7.49 o
   9   4  12       11.67       17.16      4.93 o
  10   4  12       16.73       18.70      5.55 o
  11   4  12        5.76        0.71      4.73 o
   1   5  12        7.60        9.27      1.38 o
   2   5  12       14.63       11.57      1.66 o
   3   5  12       75.06       74.44      3.98 o
   4   5  12      130.41      119.48      4.72 o
   5   5  12       50.42       45.02      3.61 o
   6   5  12       70.70       73.24      3.85 o
   7   5  12        1.01       -1.74      2.94 o
   8   5  12        0.15       -3.55      3.55 o
   9   5  12        0.66       -0.74      3.88 o
  10   5  12        0.19       -4.02      4.02 o
  11   5  12        0.13       -4.46      4.74 o
   0   6  12       20.98       15.49      2.55 o
   1   6  12        6.65        5.69      1.52 o
   2   6  12      189.07      186.64      4.63 o
   3   6  12      369.35      363.65      6.98 o
   4   6  12      247.47      242.34      7.13 o
   5   6  12        0.36       -1.93      3.18 o
   6   6  12       20.31       15.40      4.15 o
   7   6  12       13.88       12.14      3.73 o
   8   6  12        8.59        6.27      3.78 o
   9   6  12        0.69       -0.09      3.92 o
  10   6  12        0.52        6.26      5.64 o
   1   7  12       62.40       64.29      2.87 o
   2   7  12      129.17      147.91      5.01 o
   3   7  12      168.20      161.49     10.35 o
   4   7  12      472.64      497.89     14.02 o
   5   7  12      241.97      215.13     10.04 o
   6   7  12       15.77        3.11      3.94 o
   7   7  12        0.39        0.76      4.42 o
   8   7  12        6.93       10.82      4.92 o
   9   7  12        1.92       -0.96      6.10 o
  10   7  12        3.65       12.16     12.11 o
   0   8  12      414.60      406.87     13.88 o
   1   8  12      199.25      171.24      5.51 o
   2   8  12        0.93        2.31      3.51 o
   3   8  12        1.11       -1.72      3.53 o
   4   8  12      183.39      172.16     10.03 o
   5   8  12        0.07        0.55      4.86 o
   6   8  12        5.90        3.92      5.64 o
   7   8  12        1.41       -3.59      4.67 o
   8   8  12       20.34       22.84      5.42 o
   9   8  12       17.65       12.41      5.46 o
   1   9  12       15.84       17.40      5.64 o
   2   9  12      100.35      101.91      9.02 o
   3   9  12       24.07       35.98      6.98 o
   4   9  12       42.03       37.63      5.41 o
   5   9  12       17.80       18.66      5.41 o
   6   9  12       19.02       20.54      6.11 o
   7   9  12        3.22       -4.71      4.71 o
   8   9  12        9.40        5.40      5.45 o
   4  10  12       10.34       14.42      4.08 o
   5  10  12        4.04        7.60      4.47 o
   6  10  12       10.74        8.54      5.64 o
   1   1  13       82.24       76.50      3.43 o
   2   1  13      330.93      348.37      6.40 o
   3   1  13     1300.04     1290.10     15.63 o
   4   1  13      112.77       98.50      3.68 o
   5   1  13      283.04      308.55      7.06 o
   6   1  13        0.18       -2.04      2.42 o
   7   1  13       25.49       26.86      3.60 o
   8   1  13       40.04       43.62      4.48 o
   9   1  13      484.33      525.11     12.60 o
  10   1  13       57.89       67.30      5.60 o
  11   1  13       17.84       20.10      4.67 o
  12   1  13        8.76        6.88      6.12 o
   0   2  13     1419.82     1531.11     19.13 o
   1   2  13     2815.40     2759.56     27.83 o
   2   2  13       28.03       21.65      2.07 o
   3   2  13      117.30      109.15      3.60 o
   4   2  13       31.62       37.47      2.53 o
   5   2  13       20.40       20.26      3.11 o
   6   2  13      162.54      165.26      5.07 o
   7   2  13       54.84       54.27      4.32 o
   8   2  13       74.47       74.56      5.11 o
   9   2  13        8.21       14.23      3.94 o
  10   2  13        5.97        4.19      3.92 o
  11   2  13      151.30      159.19      7.64 o
   1   3  13      779.14      799.01      9.60 o
   2   3  13       68.18      104.16      3.29 o
   3   3  13      134.24      142.06      4.06 o
   4   3  13       35.57       41.63      2.92 o
   5   3  13        6.40        8.13      1.82 o
   6   3  13        0.31       -0.92      1.96 o
   7   3  13      311.73      301.25      7.38 o
   8   3  13      350.18      351.83      8.74 o
   9   3  13       99.18      102.08      5.94 o
  10   3  13       97.81       97.24      6.28 o
  11   3  13        3.21        2.02      4.83 o
   0   4  13      108.55      103.00      4.30 o
   1   4  13      118.94      114.15      3.16 o
   2   4  13      297.45      332.68      5.29 o
   3   4  13      712.97      702.96      8.37 o
   4   4  13      176.34      165.51      5.60 o
   5   4  13       76.33       71.39      4.27 o
   6   4  13        1.37       -1.64      2.85 o
   7   4  13       20.89       24.54      3.39 o
   8   4  13        2.38        2.04      3.25 o
   9   4  13       48.23       52.49      4.93 o
  10   4  13       45.59       36.66      6.13 o
  11   4  13       10.80        8.00      4.87 o
   1   5  13        2.61        1.83      1.25 o
   2   5  13       77.85       85.37      2.67 o
   3   5  13       15.58       17.10      2.13 o
   4   5  13       71.75       79.77      4.10 o
   5   5  13       14.10       11.16      3.06 o
   6   5  13      169.61      172.65      6.03 o
   7   5  13       41.25       35.58      4.42 o
   8   5  13       32.87       33.16      4.78 o
   9   5  13       63.88       50.48      6.69 o
  10   5  13       26.21       35.41      7.22 o
  11   5  13        2.90        3.72      7.51 o
   0   6  13        1.21       -0.06      2.02 o
   1   6  13      124.06      130.24      4.25 o
   2   6  13       67.32       71.14      3.72 o
   3   6  13        2.45       11.71      2.42 o
   4   6  13        1.70        1.62      2.85 o
   5   6  13      239.10      213.45      9.01 o
   6   6  13        0.21       -3.43      3.43 o
   7   6  13       16.31       20.90      5.26 o
   8   6  13       13.64        9.87      3.88 o
   9   6  13        0.49       -3.70      3.82 o
  10   6  13        0.60       -4.85      5.65 o
   1   7  13       88.67       85.57      3.24 o
   2   7  13       89.77       82.74      4.52 o
   3   7  13      148.36      126.59      7.24 o
   4   7  13       10.70        7.07      3.62 o
   5   7  13       66.63       61.36      5.59 o
   6   7  13        0.42        0.61      5.32 o
   7   7  13      256.84      244.75      9.26 o
   8   7  13        0.77       -5.34      5.95 o
   9   7  13       26.37       27.76      6.17 o
   0   8  13      240.33      235.13      9.22 o
   1   8  13      252.17      261.18      6.92 o
   2   8  13        1.27        4.23      3.87 o
   3   8  13       25.61       22.47      5.33 o
   4   8  13       59.40       68.04      6.82 o
   5   8  13      176.60      170.75     11.92 o
   6   8  13       98.11      124.33     10.43 o
   7   8  13        0.15       -3.35      4.82 o
   8   8  13       15.53       15.07      6.56 o
   1   9  13       10.67       12.15      5.64 o
   2   9  13      119.41      119.16     10.11 o
   3   9  13      118.78      130.84      6.75 o
   4   9  13        0.56       -4.23      4.23 o
   5   9  13       12.24        9.96      5.57 o
   6   9  13        1.24       -5.10      5.10 o
   7   9  13        1.86        4.66      5.24 o
   3  10  13       23.68       37.47      5.17 o
   4  10  13        0.04       -3.68      3.92 o
   5  10  13       22.98       17.56      5.41 o
   6  10  13        3.77        2.04      5.49 o
   0   0  14       58.65       46.22      4.76 o
   1   0  14      197.18      205.49      7.01 o
   2   0  14     1030.60     1093.42     19.30 o
   3   0  14       99.12       91.87      5.60 o
   4   0  14       19.37       12.42      3.69 o
   5   0  14     1015.37      983.78     26.87 o
   6   0  14       47.02       35.09      4.85 o
   7   0  14        0.58        7.13      4.64 o
   8   0  14      642.44      637.02     17.48 o
   9   0  14      308.04      310.48     15.34 o
  10   0  14       36.71       34.96      6.88 o
  11   0  14        1.14        0.03      5.82 o
   1   1  14     1446.70     1487.66     16.96 o
   2   1  14      235.12      228.85      5.37 o
   3   1  14     1404.70     1364.26     16.42 o
   4   1  14      656.68      626.62      9.31 o
   5   1  14        6.53        2.80      2.39 o
   6   1  14      253.87      247.69      6.96 o
   7   1  14       44.62       36.33      4.04 o
   8   1  14      131.39      135.98      6.28 o
   9   1  14       13.39       23.30      4.39 o
  10   1  14        0.09        2.28      3.92 o
  11   1  14        0.14       -4.01      4.01 o
   0   2  14     3789.65     3806.33     40.49 o
   1   2  14      520.64      561.28     12.28 o
   2   2  14       31.54       29.13      2.30 o
   3   2  14       35.51       33.12      2.68 o
   4   2  14        4.25        7.76      2.29 o
   5   2  14       15.03       18.23      2.60 o
   6   2  14      511.15      507.63     10.14 o
   7   2  14      465.88      466.01     10.08 o
   8   2  14      174.16      182.30     11.87 o
   9   2  14       74.58       91.23      5.70 o
  10   2  14       46.49       44.32      5.11 o
  11   2  14       26.84       29.24      5.94 o
   1   3  14      217.34      241.33      4.81 o
   2   3  14     1531.28     1571.37     15.36 o
   3   3  14      292.94      297.61      5.88 o
   4   3  14       68.61       62.32      3.44 o
   5   3  14       38.47       46.51      4.61 o
   6   3  14      394.94      413.84      7.22 o
   7   3  14      469.21      504.64      9.54 o
   8   3  14        0.27        0.03      3.02 o
   9   3  14      104.73      111.17      6.16 o
  10   3  14       98.95      112.68      6.64 o
  11   3  14        1.06       -1.60      4.57 o
   0   4  14       17.81       34.42      3.01 o
   1   4  14      155.47      154.61      4.04 o
   2   4  14      171.04      168.05      3.83 o
   3   4  14      215.75      222.15      4.37 o
   4   4  14      333.63      314.37      6.86 o
   5   4  14      393.75      383.98      8.93 o
   6   4  14       52.24       49.74      3.67 o
   7   4  14      646.89      660.12     11.07 o
   8   4  14        1.10        1.56      3.29 o
   9   4  14       90.67       95.97      6.56 o
  10   4  14      180.08      195.96     13.36 o
  11   4  14        2.50        2.19      4.65 o
   1   5  14      104.15      104.74      2.96 o
   2   5  14        5.21        4.63      1.54 o
   3   5  14      731.12      765.12     10.28 o
   4   5  14       22.94       23.65      3.05 o
   5   5  14       82.45       84.42      5.25 o
   6   5  14       94.68       84.78      4.68 o
   7   5  14       87.39      102.29      8.08 o
   8   5  14       67.21       55.54      6.48 o
   9   5  14        0.76       -0.79      3.90 o
  10   5  14       29.27       26.08      5.18 o
   0   6  14       69.44       70.90      3.97 o
   1   6  14       32.93       30.99      2.29 o
   2   6  14        3.08        3.96      1.94 o
   3   6  14      404.62      430.66      7.93 o
   4   6  14       30.05       36.01      6.19 o
   5   6  14      785.42      751.68     17.11 o
   6   6  14      303.88      317.83     10.00 o
   7   6  14       42.81       38.84      4.64 o
   8   6  14       34.36       39.75      4.86 o
   9   6  14       11.33       14.93      4.70 o
  10   6  14        2.75        4.23      5.27 o
   1   7  14        0.89       -1.90      2.12 o
   2   7  14      535.49      532.36     12.56 o
   3   7  14      210.72      229.32     12.40 o
   4   7  14        0.05        0.11      3.68 o
   5   7  14       68.71       81.89      6.26 o
   6   7  14       11.93       18.47      4.78 o
   7   7  14       16.89       23.38      4.83 o
   8   7  14        0.36        5.06      4.32 o
   9   7  14        3.99       -2.73      5.02 o
   0   8  14        0.01       -2.97      3.57 o
   1   8  14        0.07       -2.44      2.58 o
   2   8  14      118.75      131.01      6.77 o
   3   8  14      137.16      137.62      7.36 o
   4   8  14       80.17       91.48      8.39 o
   5   8  14      287.00      251.20     14.35 o
   6   8  14       33.47       24.77      7.13 o
   7   8  14        0.92       -0.10      5.10 o
   8   8  14        9.21       14.97      6.28 o
   1   9  14       10.33       11.36      4.30 o
   2   9  14        0.03       -5.17      5.17 o
   3   9  14       49.77       44.89      4.90 o
   4   9  14      111.62       93.12      6.52 o
   5   9  14      125.23      148.87     11.60 o
   6   9  14       15.05        8.39      6.27 o
   7   9  14        5.79       -2.37      5.34 o
   3  10  14        0.65       -2.59      4.15 o
   4  10  14       18.93       13.09      5.17 o
   5  10  14        1.67        6.11      5.33 o
   6  10  14        4.04        1.10      5.88 o
   3  11  14        3.51        1.72      4.70 o
   1   1  15        2.94        6.56      3.00 o
   2   1  15      177.90      151.07      4.57 o
   3   1  15       39.81       32.40      2.82 o
   4   1  15     1345.85     1318.21     15.55 o
   5   1  15        1.27        1.71      2.70 o
   6   1  15        6.60        6.38      2.96 o
   7   1  15        8.07        3.23      3.42 o
   8   1  15       25.32       28.28      4.36 o
   9   1  15        0.00        2.00      3.67 o
  10   1  15        4.52        4.70      4.07 o
  11   1  15        1.31       -3.52      4.00 o
   0   2  15     3448.17     3576.05     38.61 o
   1   2  15        0.02        2.53      1.93 o
   2   2  15        3.11        4.34      1.79 o
   3   2  15        2.73        5.43      2.01 o
   4   2  15      430.86      428.95      8.53 o
   5   2  15       54.05       44.51      3.54 o
   6   2  15       21.33       25.19      5.32 o
   7   2  15        0.01        4.48      3.16 o
   8   2  15      122.51      136.62      6.35 o
   9   2  15       17.72       19.40      4.22 o
  10   2  15       82.52       77.05      6.00 o
  11   2  15        6.41       10.97      4.69 o
   1   3  15      252.62      266.83      5.24 o
   2   3  15       12.05       10.91      2.66 o
   3   3  15       53.93       50.22      2.95 o
   4   3  15       34.58       35.34      3.11 o
   5   3  15        9.53        7.46      3.30 o
   6   3  15      209.92      217.56      9.09 o
   7   3  15        6.13        2.36      2.97 o
   8   3  15       68.47       73.30      4.72 o
   9   3  15        0.05        1.27      3.74 o
  10   3  15       23.80       24.22      5.24 o
  11   3  15        9.93        8.68      5.01 o
   0   4  15     1200.72     1164.39     17.43 o
   1   4  15        2.28        2.53      1.39 o
   2   4  15      199.85      224.37      5.41 o
   3   4  15       12.95       16.54      1.87 o
   4   4  15      106.21       94.37      4.28 o
   5   4  15        6.23       16.22      4.01 o
   6   4  15       44.22       32.09      3.84 o
   7   4  15        0.19        1.75      3.98 o
   8   4  15        0.93       -4.35      5.12 o
   9   4  15       27.63       14.73      4.61 o
  10   4  15        4.72        4.87      4.74 o
  11   4  15        1.11       -5.42      5.42 o
   1   5  15       73.82       73.34      2.71 o
   2   5  15       36.61       35.68      2.27 o
   3   5  15       76.86       72.21      3.45 o
   4   5  15        0.00        1.39      3.96 o
   5   5  15      214.39      215.33      7.85 o
   6   5  15       81.14       82.28      4.78 o
   7   5  15        6.98        4.03      3.66 o
   8   5  15        0.23        7.02      3.94 o
   9   5  15       10.79       13.65      4.54 o
  10   5  15       83.66       95.01      7.23 o
   0   6  15        0.09        0.45      3.77 o
   1   6  15      175.42      188.78      4.25 o
   2   6  15      198.46      177.33      4.84 o
   3   6  15        8.98       15.07      2.76 o
   4   6  15      353.54      357.51      9.56 o
   5   6  15        1.41       -0.77      4.25 o
   6   6  15       42.15       60.01      8.10 o
   7   6  15       36.85       53.82      5.26 o
   8   6  15       12.24        4.79      3.97 o
   9   6  15        5.18        4.08      4.30 o
  10   6  15        1.99       19.13     12.62 o
   1   7  15      108.48      110.07      4.32 o
   2   7  15      603.20      601.76      8.93 o
   3   7  15       33.56       39.03      4.83 o
   4   7  15      366.08      330.51     16.48 o
   5   7  15       22.37       26.37      5.05 o
   6   7  15        4.22        1.19      5.05 o
   7   7  15       77.24       68.71      6.91 o
   8   7  15       18.16       19.68      7.12 o
   9   7  15       10.30        3.18      4.88 o
   0   8  15       79.58       77.19      6.48 o
   1   8  15        7.44        4.79      2.92 o
   2   8  15       38.38       28.79      3.72 o
   3   8  15       56.06       68.53      5.82 o
   4   8  15       24.65       25.56      6.66 o
   5   8  15        0.00       -2.98      5.88 o
   6   8  15        0.20        2.90      6.35 o
   7   8  15       19.21        8.33      5.84 o
   8   8  15        1.70       -0.73      6.11 o
   1   9  15       43.02       37.96      5.66 o
   2   9  15        1.51        2.90      6.19 o
   3   9  15        6.98        3.39      4.35 o
   4   9  15       34.15       27.25      8.31 o
   5   9  15       48.84       61.22      8.23 o
   6   9  15        0.01       -2.51      6.35 o
   7   9  15        2.47       -4.59      5.49 o
   3  10  15        2.15        2.98      4.70 o
   4  10  15       22.45       20.54      6.19 o
   5  10  15        0.58        2.51      5.64 o
   3  11  15        1.25        1.41      4.86 o
   0   0  16     1145.66     1166.24     25.01 o
   1   0  16      894.39      853.76     16.54 o
   2   0  16       53.41       52.88      4.43 o
   3   0  16      402.85      378.73      9.37 o
   4   0  16        0.56       -1.71      4.43 o
   5   0  16        7.07       -0.78      3.32 o
   6   0  16      211.68      180.63      9.03 o
   7   0  16      181.26      179.01      9.46 o
   8   0  16        3.13       -4.85      4.85 o
   9   0  16       30.50       18.61      6.13 o
  10   0  16        0.34       -5.01      5.34 o
  11   0  16        0.54       -5.25      5.25 o
   1   1  16        3.00       -1.27      1.73 o
   2   1  16        1.10        1.33      1.79 o
   3   1  16        4.61        3.16      2.20 o
   4   1  16       61.04       52.80      3.63 o
   5   1  16      150.29      139.28      4.85 o
   6   1  16        6.86        9.81      3.23 o
   7   1  16      434.34      457.18     10.25 o
   8   1  16      219.03      225.65      7.82 o
   9   1  16       23.16       19.52      4.30 o
  10   1  16        7.82        9.58      4.22 o
  11   1  16        0.35       -4.01      4.01 o
   0   2  16      137.09      122.30     12.54 o
   1   2  16        1.04        2.87      1.79 o
   2   2  16       89.36      100.50      3.90 o
   3   2  16      110.25      102.95      4.14 o
   4   2  16        0.15       -1.00      2.22 o
   5   2  16      811.37      816.52     14.15 o
   6   2  16       22.35       19.18      3.60 o
   7   2  16      285.31      289.11      7.67 o
   8   2  16       23.51       25.52      3.92 o
   9   2  16       48.82       41.50      4.75 o
  10   2  16        0.03       -1.39      3.81 o
  11   2  16        0.66       -1.98      4.72 o
   1   3  16       13.76       16.63      1.98 o
   2   3  16        0.92        2.68      1.67 o
   3   3  16       36.84       30.64      2.91 o
   4   3  16        0.40       -1.81      2.35 o
   5   3  16      322.19      334.96      9.03 o
   6   3  16      316.90      332.47      8.65 o
   7   3  16       15.92       17.05      3.41 o
   8   3  16       83.39       76.20      4.81 o
   9   3  16       12.07        7.12      3.99 o
  10   3  16        5.25        6.23      4.60 o
  11   3  16        0.42        0.43      5.30 o
   0   4  16        9.22       15.81      2.78 o
   1   4  16        1.15        1.88      1.52 o
   2   4  16      537.68      542.27      8.70 o
   3   4  16       82.90       82.67      3.17 o
   4   4  16       92.25       85.41      3.42 o
   5   4  16      389.70      386.09     11.15 o
   6   4  16      152.27      129.34      6.10 o
   7   4  16      108.63      106.30      5.46 o
   8   4  16       30.82       33.20      4.83 o
   9   4  16       32.21       28.86      5.20 o
  10   4  16        1.51       -4.12      4.12 o
   1   5  16      160.18      157.26      3.63 o
   2   5  16      363.96      363.68      6.05 o
   3   5  16       62.17       73.81      3.93 o
   4   5  16      395.70      419.69      8.53 o
   5   5  16       98.45      122.15      6.66 o
   6   5  16       71.19       63.08      5.68 o
   7   5  16        1.97        2.63      3.64 o
   8   5  16       24.30       23.80      4.67 o
   9   5  16        9.01        5.48      4.46 o
  10   5  16       35.04       42.35      5.99 o
   0   6  16       87.45      108.32      5.13 o
   1   6  16        3.60        4.50      1.95 o
   2   6  16       91.53      103.39      3.99 o
   3   6  16      247.74      248.62      6.53 o
   4   6  16      632.05      584.06     14.63 o
   5   6  16       22.48       22.13      4.95 o
   6   6  16       48.17       42.29      5.83 o
   7   6  16       96.51       80.94      6.58 o
   8   6  16        0.13       -3.88      3.88 o
   9   6  16       21.95        9.91      5.76 o
   1   7  16       21.59       29.35      3.13 o
   2   7  16      144.61      166.02      5.03 o
   3   7  16      468.61      485.84     11.26 o
   4   7  16        2.08        5.36      4.40 o
   5   7  16       31.11       25.09      5.07 o
   6   7  16       78.18       82.12     21.13 o
   7   7  16        0.24        1.09      4.52 o
   8   7  16        0.56       -1.21      5.04 o
   0   8  16       61.61       66.27      9.64 o
   1   8  16       72.28       80.60      5.00 o
   2   8  16       36.80       35.81      3.56 o
   3   8  16       16.66       13.10      4.79 o
   4   8  16       85.99       80.12      9.02 o
   5   8  16       94.72       78.00      9.64 o
   6   8  16       33.52       58.40      9.25 o
   7   8  16        2.63        6.35      6.03 o
   8   8  16        0.00        4.55      7.92 o
   1   9  16       98.39      109.94     13.17 o
   2   9  16       26.96       10.43      7.21 o
   3   9  16        0.19        1.98      5.57 o
   4   9  16        2.67       -1.96      5.72 o
   5   9  16       29.61       49.86      8.47 o
   6   9  16       33.48       44.13      8.70 o
   3  10  16       31.04       28.06      6.43 o
   4  10  16        5.91        8.94      5.80 o
   5  10  16        1.75       13.40      6.27 o
   1   1  17        3.48        6.85      2.13 o
   2   1  17        4.87        1.02      1.85 o
   3   1  17      580.66      542.14      9.35 o
   4   1  17        0.30       -2.12      2.16 o
   5   1  17        0.68       -0.11      2.47 o
   6   1  17      919.78      895.47     17.82 o
   7   1  17      113.74      148.85      6.35 o
   8   1  17       76.30       66.97      5.30 o
   9   1  17        3.31       -3.49      3.49 o
  10   1  17        3.71        2.28      3.94 o
  11   1  17       16.84       12.64      4.81 o
   0   2  17        2.07        6.68      2.43 o
   1   2  17      986.49      931.00     11.04 o
   2   2  17      358.16      351.74      7.20 o
   3   2  17      214.23      209.48      5.86 o
   4   2  17      602.49      559.48     10.02 o
   5   2  17        6.27        8.86      2.83 o
   6   2  17      499.15      492.47     12.61 o
   7   2  17      710.41      704.35     11.97 o
   8   2  17       49.39       42.24      4.26 o
   9   2  17       16.15       21.36      3.98 o
  10   2  17        5.54       -0.05      3.89 o
  11   2  17        0.02        1.36      5.16 o
   1   3  17       23.78       29.64      2.23 o
   2   3  17        4.20        7.78      2.00 o
   3   3  17       87.10       99.22      4.35 o
   4   3  17      442.92      416.58      8.70 o
   5   3  17     1022.47      972.08     16.15 o
   6   3  17        1.23        3.54      3.44 o
   7   3  17        9.73        1.65      3.96 o
   8   3  17       25.20       23.65      3.79 o
   9   3  17       73.14       59.04      5.91 o
  10   3  17        2.03        5.25      4.58 o
   0   4  17      448.58      435.66      9.69 o
   1   4  17      813.85      800.58      8.89 o
   2   4  17        0.03        0.74      2.16 o
   3   4  17        6.22        3.18      2.11 o
   4   4  17      291.40      313.35      6.30 o
   5   4  17      290.66      282.94      9.12 o
   6   4  17      101.04      123.28      6.11 o
   7   4  17      140.42      149.88      6.40 o
   8   4  17        3.36        0.03      4.46 o
   9   4  17        3.39       -3.91      3.91 o
  10   4  17        4.37        0.74      4.55 o
   1   5  17      259.11      257.25      5.20 o
   2   5  17       44.03       41.10      3.99 o
   3   5  17       99.38       99.44      3.62 o
   4   5  17      213.90      221.45      6.57 o
   5   5  17        2.87        5.62      3.67 o
   6   5  17       12.91       13.34      4.37 o
   7   5  17        0.00       -3.35      3.95 o
   8   5  17       19.39       16.95      4.54 o
   9   5  17       36.12       48.02      5.90 o
  10   5  17        0.15        4.62      7.92 o
   0   6  17      149.55      170.17      8.90 o
   1   6  17       98.23       93.41      3.74 o
   2   6  17       65.26       51.15      2.78 o
   3   6  17        4.39        2.30      2.85 o
   4   6  17        0.46       -1.14      3.95 o
   5   6  17       46.65       36.82      5.39 o
   6   6  17        2.49        0.05      4.41 o
   7   6  17        1.99        5.42      4.55 o
   8   6  17        1.78       -2.56      4.21 o
   9   6  17       24.89       35.15      6.33 o
   1   7  17       38.06       31.58      3.38 o
   2   7  17      174.45      187.34      5.45 o
   3   7  17     1181.51     1195.02     18.78 o
   4   7  17       24.80       18.93      8.80 o
   5   7  17        3.31       -1.85      5.10 o
   6   7  17        0.40       -5.11      5.11 o
   7   7  17        2.21        1.43      4.83 o
   8   7  17       11.43        3.81      5.49 o
   0   8  17        0.70       -3.01      5.84 o
   1   8  17       76.26       75.88      5.12 o
   2   8  17       91.17       87.33      4.86 o
   3   8  17       39.05       44.99      5.02 o
   4   8  17        8.54       -0.08      6.04 o
   5   8  17      106.57      114.06     11.05 o
   6   8  17        1.53        5.49      7.13 o
   7   8  17        6.37        0.09      5.91 o
   1   9  17       24.84       33.38      6.09 o
   2   9  17       82.85       87.95      7.06 o
   3   9  17        0.03        2.00      4.23 o
   4   9  17       67.31       74.55      9.17 o
   5   9  17       83.02       89.29     10.43 o
   6   9  17        1.36        6.98      7.45 o
   2  10  17        0.03        2.04      5.72 o
   3  10  17        9.22       -2.90      5.80 o
   4  10  17       29.11       35.90      7.29 o
   0   0  18      507.32      499.85     15.03 o
   1   0  18        4.49        4.13      2.62 o
   2   0  18        0.25       -1.27      2.83 o
   3   0  18      187.25      170.97      6.88 o
   4   0  18       72.16       76.95      5.19 o
   5   0  18       39.18       35.57      5.38 o
   6   0  18        0.21       -5.09      5.09 o
   7   0  18       20.10       14.27      6.92 o
   8   0  18       26.60       16.11      8.86 o
   9   0  18       15.64        7.51      5.77 o
  10   0  18       16.00        9.68      6.20 o
  11   0  18        1.86        8.07     11.76 o
   1   1  18       14.31       16.43      2.17 o
   2   1  18      116.94      109.80      4.11 o
   3   1  18       94.61       88.97      3.96 o
   4   1  18      295.06      316.30      7.08 o
   5   1  18       94.73       90.43      4.45 o
   6   1  18       18.45       16.53      4.12 o
   7   1  18      117.64      117.04      6.49 o
   8   1  18        5.65       -1.05      3.45 o
   9   1  18       11.70       16.10      4.18 o
  10   1  18        1.93       -1.94      3.98 o
   0   2  18      174.47      175.90      6.29 o
   1   2  18      556.33      527.40      7.70 o
   2   2  18       22.66       18.79      3.02 o
   3   2  18       31.20       36.27      3.43 o
   4   2  18       19.78       22.60      3.12 o
   5   2  18      264.44      290.59      7.30 o
   6   2  18       15.09       12.07      3.78 o
   7   2  18       10.10       12.38      4.08 o
   8   2  18       15.31        8.65      3.42 o
   9   2  18        7.16        4.42      3.40 o
  10   2  18       13.22       13.16      5.08 o
   1   3  18      167.42      157.48      3.86 o
   2   3  18       89.69       90.70      3.75 o
   3   3  18     1496.62     1502.96     18.86 o
   4   3  18        6.63        7.85      3.14 o
   5   3  18       66.89       73.50      4.25 o
   6   3  18        3.28        5.37      3.48 o
   7   3  18       42.14       36.60      4.71 o
   8   3  18       35.65       39.87      6.59 o
   9   3  18        0.27       -2.94      3.91 o
  10   3  18        0.02        2.05      4.33 o
   0   4  18     1883.58     1748.95     22.23 o
   1   4  18      100.55      102.39      3.60 o
   2   4  18       24.34       24.10      3.69 o
   3   4  18      266.65      261.22      5.96 o
   4   4  18        9.16        9.20      2.41 o
   5   4  18       19.75       15.44      4.06 o
   6   4  18      242.94      241.39      9.78 o
   7   4  18        7.88        8.38      4.43 o
   8   4  18       72.12       70.95      6.05 o
   9   4  18       21.09       22.07      4.98 o
  10   4  18        0.39       -0.64      4.66 o
   1   5  18      984.71      970.40     10.93 o
   2   5  18       76.93       86.45      3.57 o
   3   5  18        2.17        4.32      2.44 o
   4   5  18       67.30       72.25      4.85 o
   5   5  18       52.89       51.02      4.94 o
   6   5  18       22.02       13.40      4.47 o
   7   5  18       97.99       98.69      7.00 o
   8   5  18       21.22       18.94      5.12 o
   9   5  18       21.36       18.92      5.20 o
   0   6  18       20.21       20.63      3.64 o
   1   6  18      201.64      175.22      4.49 o
   2   6  18       73.36       71.73      3.23 o
   3   6  18       22.65       21.28      3.33 o
   4   6  18      128.95      132.41      6.75 o
   5   6  18        7.81       10.71      5.48 o
   6   6  18        0.32       -3.91      3.91 o
   7   6  18        1.53       -1.13      4.08 o
   8   6  18        1.59       -3.23      5.39 o
   9   6  18       58.76       57.82      9.61 o
   1   7  18       12.18       10.87      3.13 o
   2   7  18       27.01       16.47      3.08 o
   3   7  18        5.03        2.78      2.94 o
   4   7  18      124.90      119.96      8.72 o
   5   7  18       26.59       21.53      6.38 o
   6   7  18       13.08       13.78      6.25 o
   7   7  18       29.51       23.51      5.97 o
   8   7  18       14.33        3.60      5.86 o
   0   8  18       21.18       28.87      6.29 o
   1   8  18      111.35      120.66      6.32 o
   2   8  18        5.00        5.94      3.20 o
   3   8  18       15.51        6.99      4.12 o
   4   8  18        3.86        1.76      4.73 o
   5   8  18        1.77       -0.76      5.18 o
   6   8  18        0.33        5.26      5.69 o
   7   8  18        1.06       -5.06      5.06 o
   1   9  18       85.89       84.03      7.84 o
   2   9  18        3.62       -1.70      4.54 o
   3   9  18       12.19        5.27      7.56 o
   4   9  18       17.37       24.93      7.60 o
   5   9  18       21.66       20.85      8.00 o
   2  10  18        0.84        4.62      6.43 o
   3  10  18       18.28       12.31      6.74 o
   1   1  19        0.46       -0.46      1.82 o
   2   1  19      117.21      107.37      4.25 o
   3   1  19       48.96       47.11      3.42 o
   4   1  19        0.88        0.74      2.63 o
   5   1  19      457.58      440.81      9.02 o
   6   1  19       18.42       15.11      3.98 o
   7   1  19       46.56       37.61      4.83 o
   8   1  19        0.03       -3.59      3.59 o
   9   1  19       10.42       12.53      4.12 o
  10   1  19        8.79        4.25      4.36 o
   0   2  19     2077.43     1969.51     24.65 o
   1   2  19      167.93      161.02      4.37 o
   2   2  19       59.44       61.23      3.50 o
   3   2  19      211.48      205.18      6.27 o
   4   2  19        2.26        4.57      2.76 o
   5   2  19      182.13      179.49      6.00 o
   6   2  19       88.65       85.98      5.73 o
   7   2  19       25.71       20.51      4.42 o
   8   2  19       29.21       23.91      4.26 o
   9   2  19        0.09       -1.40      3.31 o
  10   2  19       12.61       11.81      5.02 o
   1   3  19        9.26       10.22      2.05 o
   2   3  19      189.26      166.49      5.01 o
   3   3  19       81.96       78.58      4.37 o
   4   3  19      157.17      154.31      5.87 o
   5   3  19       41.29       40.26      3.79 o
   6   3  19       84.01       81.92      5.53 o
   7   3  19        5.84        6.06      3.76 o
   8   3  19        0.42        1.35      3.89 o
   9   3  19        0.47       -4.00      4.00 o
  10   3  19       19.23       19.61      5.28 o
   0   4  19        1.65       12.19      3.06 o
   1   4  19      298.27      265.04      5.43 o
   2   4  19      194.83      207.90      5.55 o
   3   4  19       13.32        9.53      2.94 o
   4   4  19       53.60       56.47      3.31 o
   5   4  19       86.31       77.71      5.73 o
   6   4  19       16.57       18.42      4.05 o
   7   4  19      143.74      166.54      9.66 o
   8   4  19        6.28        7.89      6.73 o
   9   4  19       25.18       21.97      5.87 o
   1   5  19      297.93      289.59      5.73 o
   2   5  19       48.45       59.63      3.18 o
   3   5  19        7.74        2.70      2.59 o
   4   5  19       28.33       24.48      3.51 o
   5   5  19        1.74       -1.01      3.43 o
   6   5  19        2.44        0.65      3.76 o
   7   5  19       55.76       48.46      5.93 o
   8   5  19       20.28       24.85      5.41 o
   9   5  19       30.95       22.51      6.08 o
   0   6  19      164.60      175.26     10.08 o
   1   6  19       57.16       73.53      3.35 o
   2   6  19       46.58       60.87      3.61 o
   3   6  19       33.67       25.27      3.96 o
   4   6  19        2.96       -2.98      2.98 o
   5   6  19        5.31       -2.88      4.81 o
   6   6  19      100.31       98.11      8.10 o
   7   6  19       11.77        9.20      4.54 o
   8   6  19        0.87        2.54      5.07 o
   1   7  19        5.01        6.17      3.05 o
   2   7  19       26.07       26.58      3.49 o
   3   7  19       63.43       59.88      4.62 o
   4   7  19        8.01       14.37      5.39 o
   5   7  19       10.53        7.80      5.64 o
   6   7  19        1.68        5.83      5.84 o
   7   7  19       23.01       22.94      6.15 o
   0   8  19      435.05      533.45     17.37 o
   1   8  19      126.17      162.27      7.18 o
   2   8  19       23.10       16.56      3.72 o
   3   8  19       55.40       61.23      4.61 o
   4   8  19        4.90        2.50      5.78 o
   5   8  19        0.63        2.71      5.48 o
   6   8  19        0.00        6.97      7.25 o
   1   9  19       72.77       88.44      8.40 o
   2   9  19       66.71       64.18      9.20 o
   3   9  19       81.75       98.54     10.74 o
   4   9  19        0.22        5.02      6.98 o
   5   9  19        7.54        9.41      7.68 o
   2  10  19       53.43       88.19     10.66 o
   0   0  20     1457.85     1418.67     30.95 o
   1   0  20      219.68      205.00      7.37 o
   2   0  20      540.62      497.62     13.42 o
   3   0  20        0.00        1.53      3.26 o
   4   0  20     1114.40     1053.16     19.16 o
   5   0  20     1052.20      942.55     18.65 o
   6   0  20      109.12       92.80      9.48 o
   7   0  20      109.49       98.41     10.11 o
   8   0  20       33.47       44.85      9.76 o
   9   0  20        5.44       -4.91      4.91 o
  10   0  20        0.99        1.00      6.01 o
   1   1  20      182.79      175.88      4.65 o
   2   1  20       36.83       33.38      3.15 o
   3   1  20      396.17      385.48      7.89 o
   4   1  20     1000.51      985.89     14.70 o
   5   1  20       26.09       24.73      3.66 o
   6   1  20      128.08      122.74      6.39 o
   7   1  20       27.75       20.61      4.44 o
   8   1  20       31.55       30.27      5.17 o
   9   1  20       18.78       12.46      5.13 o
  10   1  20        0.30       -3.92      3.92 o
   0   2  20      223.73      275.83      7.50 o
   1   2  20       62.83       56.34      3.15 o
   2   2  20      780.53      737.22     11.01 o
   3   2  20      122.73      113.82      5.11 o
   4   2  20      166.50      179.39      7.38 o
   5   2  20        3.59       -2.62      2.62 o
   6   2  20       58.60       56.51      5.16 o
   7   2  20       50.01       57.95      5.41 o
   8   2  20        4.96        9.06      4.19 o
   9   2  20        6.65        4.08      5.35 o
  10   2  20        2.22        3.53      6.73 o
   1   3  20       58.16       59.74      2.99 o
   2   3  20      550.81      536.38      8.96 o
   3   3  20      204.92      195.65      6.97 o
   4   3  20      140.19      122.40      5.34 o
   5   3  20       10.75        7.08      3.31 o
   6   3  20        0.10       -2.59      3.38 o
   7   3  20        4.02        7.20      3.97 o
   8   3  20        5.89       -3.59      4.45 o
   9   3  20       24.84       26.25      5.97 o
   0   4  20      108.25      103.99      5.04 o
   1   4  20      194.26      199.62      4.65 o
   2   4  20      331.12      308.91      6.41 o
   3   4  20       26.10       25.17      2.94 o
   4   4  20       37.73       44.99      3.24 o
   5   4  20       42.59       48.08      4.64 o
   6   4  20       11.05       12.20      4.06 o
   7   4  20      156.64      149.81      8.52 o
   8   4  20       23.27       26.75      5.67 o
   9   4  20       29.20       47.15      6.62 o
   1   5  20      244.63      252.80      6.23 o
   2   5  20      577.31      542.35      8.31 o
   3   5  20      171.43      160.84      6.28 o
   4   5  20       27.80       25.94      3.62 o
   5   5  20       37.76       31.69      5.36 o
   6   5  20        0.46       -0.49      3.99 o
   7   5  20        1.12       -1.93      4.45 o
   8   5  20       45.75       52.72      6.48 o
   9   5  20        6.51        9.49     11.29 o
   0   6  20     1318.28     1256.97     20.45 o
   1   6  20       10.53        6.70      2.67 o
   2   6  20      166.44      163.14      5.15 o
   3   6  20       18.79       18.75      3.47 o
   4   6  20        3.49       -2.27      2.98 o
   5   6  20       68.30       71.95      6.76 o
   6   6  20        3.90       -1.79      4.56 o
   7   6  20        1.61        7.29      4.49 o
   8   6  20        2.89        9.58      6.05 o
   1   7  20      130.97      128.69      5.33 o
   2   7  20        2.66       -2.80      2.80 o
   3   7  20        6.13        5.06      3.00 o
   4   7  20       14.96       10.18      9.68 o
   5   7  20       14.90        7.17      5.65 o
   6   7  20        3.37       11.12      6.06 o
   7   7  20        0.98       -0.29      6.43 o
   0   8  20      399.15      443.57     16.34 o
   1   8  20       15.41       26.27      4.12 o
   2   8  20       79.35       73.94      4.58 o
   3   8  20       16.84       15.18      3.76 o
   4   8  20        0.36       -1.05      4.15 o
   5   8  20        1.21       -2.81      5.50 o
   6   8  20       34.27       52.52     10.82 o
   1   9  20        0.12        1.75      6.12 o
   2   9  20       23.95        5.26      5.69 o
   3   9  20        2.79        7.13      6.82 o
   4   9  20        9.37        8.62      7.76 o
   1  10  20       27.69       23.75      8.54 o
   1   1  21       45.69       42.43      2.98 o
   2   1  21      176.45      157.87      5.40 o
   3   1  21      642.88      598.04      9.67 o
   4   1  21      524.24      548.18     12.08 o
   5   1  21       26.62       25.88      3.67 o
   6   1  21        0.39       -3.32      3.32 o
   7   1  21        4.11        1.92      3.80 o
   8   1  21        3.69        5.69      4.31 o
   9   1  21        6.79        7.02      4.50 o
   0   2  21       34.11       36.46      6.64 o
   1   2  21       20.21       27.16      2.78 o
   2   2  21      127.78      121.95      5.14 o
   3   2  21      112.33      107.48      4.80 o
   4   2  21        5.07        0.34      2.77 o
   5   2  21      280.15      289.46      7.62 o
   6   2  21        0.19        1.94      3.72 o
   7   2  21       24.92       34.37      4.95 o
   8   2  21       10.61        8.93      5.41 o
   9   2  21        0.51       -0.85      4.86 o
   1   3  21      319.91      299.99      5.68 o
   2   3  21       65.68       82.14      3.63 o
   3   3  21      183.81      171.14      6.17 o
   4   3  21       11.82       13.85      3.37 o
   5   3  21        8.39        7.93      3.05 o
   6   3  21       30.83       28.00      4.62 o
   7   3  21        0.45       -2.08      3.78 o
   8   3  21       32.76       41.50      6.34 o
   9   3  21       30.70       21.78      6.12 o
   0   4  21        6.83        1.97      2.97 o
   1   4  21       53.20       55.92      3.03 o
   2   4  21        0.36        0.21      2.15 o
   3   4  21       62.32       58.14      3.61 o
   4   4  21        9.70        8.88      3.19 o
   5   4  21        6.37        3.40      3.38 o
   6   4  21        9.80        6.01      3.80 o
   7   4  21        0.64       -0.33      4.38 o
   8   4  21        0.05       -6.05      6.05 o
   9   4  21       21.70       28.72      7.40 o
   1   5  21        0.82        1.95      2.26 o
   2   5  21       23.05       27.52      2.90 o
   3   5  21        0.60        1.67      2.80 o
   4   5  21       59.63       56.29      4.33 o
   5   5  21        0.06        4.41      4.60 o
   6   5  21       34.01       34.50      5.36 o
   7   5  21       49.68       58.43      8.52 o
   8   5  21        8.07        8.63      5.01 o
   0   6  21        5.27       10.10      3.48 o
   1   6  21      170.58      181.61      4.94 o
   2   6  21       75.41       76.68      4.80 o
   3   6  21        0.18       -0.60      2.82 o
   4   6  21        9.54       14.83      3.75 o
   5   6  21        0.01       -0.26      4.45 o
   6   6  21        5.84        4.71      4.43 o
   7   6  21       34.67       36.10      5.93 o
   1   7  21      117.20       99.09      6.71 o
   2   7  21        8.00        4.27      3.08 o
   3   7  21        0.01       -0.68      2.83 o
   4   7  21        2.95        5.90      5.24 o
   5   7  21       27.12       24.94      6.98 o
   6   7  21        0.05        5.51      6.14 o
   0   8  21      162.87      211.44     26.30 o
   1   8  21        5.71        7.72      3.65 o
   2   8  21       31.81       43.77      4.04 o
   3   8  21       23.83       11.89      3.41 o
   4   8  21        4.10       -3.77      3.86 o
   5   8  21        2.41        0.97      5.88 o
   1   9  21        4.59        2.15      5.76 o
   2   9  21        0.20       -7.06      7.06 o
   3   9  21       34.58       63.50     10.43 o
   0   0  22      298.83      297.31     13.22 o
   1   0  22      384.22      381.07     10.54 o
   2   0  22      461.38      448.79     11.72 o
   3   0  22      908.68      997.38     18.95 o
   4   0  22     1317.08     1252.08     22.16 o
   5   0  22       35.46       33.76      7.63 o
   6   0  22        0.44        0.05      4.69 o
   7   0  22       41.53       38.42      6.68 o
   8   0  22        0.59       -4.51      4.51 o
   9   0  22       27.62       12.46      8.35 o
   1   1  22      372.15      357.30      6.82 o
   2   1  22       39.39       37.81      3.78 o
   3   1  22      675.72      684.34     10.68 o
   4   1  22       27.76       30.70      3.68 o
   5   1  22      168.00      163.19      5.71 o
   6   1  22       40.57       50.30      6.24 o
   7   1  22       34.80       41.88      5.35 o
   8   1  22        0.00        0.60      4.21 o
   9   1  22       18.44       18.07      5.22 o
   0   2  22      253.53      247.13      7.62 o
   1   2  22      418.30      406.02      8.16 o
   2   2  22      225.24      220.37      6.02 o
   3   2  22        1.34        0.69      2.78 o
   4   2  22      152.73      149.45      5.71 o
   5   2  22       12.96        8.79      3.41 o
   6   2  22      257.00      271.09     13.36 o
   7   2  22       47.81       47.71      5.46 o
   8   2  22        0.61       -3.94      3.94 o
   9   2  22        4.98        1.22      5.22 o
   1   3  22      132.66      135.61      4.15 o
   2   3  22      175.43      162.12      4.50 o
   3   3  22       13.11       15.91      2.93 o
   4   3  22       12.53        6.14      3.09 o
   5   3  22        4.34        5.99      3.02 o
   6   3  22       12.66       16.31      4.32 o
   7   3  22        7.86       13.99      4.36 o
   8   3  22       13.75       15.65      5.55 o
   9   3  22       27.02       26.84      7.38 o
   0   4  22       13.88       11.47      3.18 o
   1   4  22      305.60      273.47      5.63 o
   2   4  22      137.45      124.26      4.26 o
   3   4  22       27.07       24.41      3.01 o
   4   4  22        7.85        2.94      2.99 o
   5   4  22       22.20       25.10      3.91 o
   6   4  22       65.70       63.61      5.58 o
   7   4  22        6.75        6.82      4.68 o
   8   4  22       36.30       41.57      6.66 o
   1   5  22       70.40       69.33      3.31 o
   2   5  22        7.10        7.48      2.37 o
   3   5  22        6.27        5.94      2.82 o
   4   5  22        3.06        7.03      3.23 o
   5   5  22       43.01       43.48      6.18 o
   6   5  22        2.40        7.06      4.60 o
   7   5  22        1.23       -2.41      4.46 o
   8   5  22       13.76       21.48      6.77 o
   0   6  22       74.30       89.62      5.14 o
   1   6  22       30.68       26.76      3.17 o
   2   6  22       12.38       11.91      2.97 o
   3   6  22       68.39       58.60      4.11 o
   4   6  22       17.51       11.88      3.77 o
   5   6  22        1.81        6.62      4.75 o
   6   6  22        4.15        0.38      4.47 o
   7   6  22       25.73       29.75      6.78 o
   1   7  22       70.74       79.30      4.76 o
   2   7  22        1.44        1.47      3.00 o
   3   7  22        2.06        1.10      2.96 o
   4   7  22       21.86       25.08      4.78 o
   5   7  22        1.05        2.60      5.70 o
   6   7  22        1.17       -1.71      6.46 o
   0   8  22      231.68      263.69     10.80 o
   1   8  22       27.64       30.65      4.46 o
   2   8  22       11.84       13.65      5.60 o
   3   8  22        0.00       -3.06      3.06 o
   4   8  22       12.93       17.26      5.29 o
   1   9  22        6.94       16.23      8.94 o
   2   9  22       14.34        5.57      8.31 o
   1   1  23      366.60      358.82      7.05 o
   2   1  23       21.97       21.00      3.13 o
   3   1  23      832.45      776.41     11.65 o
   4   1  23        0.03       -1.90      3.09 o
   5   1  23       76.19       77.36      4.61 o
   6   1  23       39.99       37.42      4.59 o
   7   1  23        3.51       -0.81      4.04 o
   8   1  23       46.17       46.38      5.68 o
   9   1  23        1.74       -3.18      4.18 o
   0   2  23       10.88       12.66      3.54 o
   1   2  23      126.53      136.52      4.27 o
   2   2  23       23.44       20.78      3.14 o
   3   2  23       19.56       11.50      3.15 o
   4   2  23      278.57      294.00      7.26 o
   5   2  23        1.70        3.22      3.21 o
   6   2  23       92.90       85.51      6.07 o
   7   2  23       22.94       21.61      5.03 o
   8   2  23        5.82       14.20      4.66 o
   9   2  23       39.57       51.74     15.13 o
   1   3  23       56.23       54.04      3.12 o
   2   3  23       45.54       51.44      3.14 o
   3   3  23      126.88      121.84      4.67 o
   4   3  23       41.20       46.50      4.38 o
   5   3  23      103.17      107.79      5.42 o
   6   3  23        9.78        6.81      4.05 o
   7   3  23        0.41        1.71      4.06 o
   8   3  23       15.32        0.48      7.86 o
   0   4  23       20.44       16.60      3.50 o
   1   4  23      270.11      295.70      7.26 o
   2   4  23        2.52        1.99      2.09 o
   3   4  23        1.13       -0.04      2.49 o
   4   4  23       26.06       18.95      3.70 o
   5   4  23       22.40       12.29      3.43 o
   6   4  23       49.37       54.36      6.35 o
   7   4  23        6.01       -4.08      4.59 o
   8   4  23        4.44       -0.12     11.28 o
   1   5  23       68.37       67.67      3.41 o
   2   5  23       22.87       21.25      2.94 o
   3   5  23       33.85       32.15      4.20 o
   4   5  23       24.11       27.96      4.31 o
   5   5  23        0.80       -1.67      4.13 o
   6   5  23        2.64       -3.98      3.98 o
   7   5  23        0.19        1.47      4.73 o
   0   6  23       51.71       74.55      5.02 o
   1   6  23        0.26        1.28      2.62 o
   2   6  23        0.04       -2.55      2.55 o
   3   6  23       13.50       14.72      3.22 o
   4   6  23        0.70        1.44      3.47 o
   5   6  23        4.86       12.66      5.29 o
   6   6  23       10.04       12.19      5.17 o
   1   7  23        2.97        8.80      3.59 o
   2   7  23        1.78        0.98      2.97 o
   3   7  23        2.99        5.42      3.24 o
   4   7  23        3.78       -4.62      4.62 o
   5   7  23        0.31        0.02      5.82 o
   0   8  23        3.12       12.65      5.05 o
   1   8  23        1.96       -3.42      3.42 o
   2   8  23        1.47        1.80      3.58 o
   3   8  23        0.19       -3.27      3.27 o
   4   8  23       14.97       24.30      9.64 o
   0   0  24       32.53       28.73      7.25 o
   1   0  24     1566.89     1564.60     25.36 o
   2   0  24        3.78       -3.36      3.36 o
   3   0  24       50.58       53.26      5.88 o
   4   0  24      117.74      120.36      7.68 o
   5   0  24       17.92       12.26      4.44 o
   6   0  24       59.18       54.70      7.39 o
   7   0  24      209.29      223.18     11.73 o
   8   0  24        0.28       -5.14      5.14 o
   1   1  24      726.64      688.26     10.06 o
   2   1  24        7.50        0.51      2.60 o
   3   1  24       18.42       17.61      3.32 o
   4   1  24        2.04        0.57      2.88 o
   5   1  24       79.68       72.10      4.55 o
   6   1  24       40.82       46.47      4.82 o
   7   1  24       39.29       48.47      5.13 o
   8   1  24        3.60        5.40      4.48 o
   0   2  24       11.36       10.87      3.37 o
   1   2  24        0.00        1.02      2.22 o
   2   2  24       12.44        5.91      2.82 o
   3   2  24      201.97      220.17      6.86 o
   4   2  24       21.16       20.30      3.31 o
   5   2  24        1.38       -0.13      2.84 o
   6   2  24       50.12       48.35      5.46 o
   7   2  24        2.69       -2.30      4.03 o
   8   2  24        1.09        2.06      4.54 o
   1   3  24        0.04       -0.62      2.09 o
   2   3  24        3.38       -2.09      2.09 o
   3   3  24        1.87        2.94      2.48 o
   4   3  24        4.19       13.47      3.37 o
   5   3  24       10.92        9.05      3.40 o
   6   3  24       15.32       11.44      4.16 o
   7   3  24        5.90        2.70      5.74 o
   8   3  24       43.03       59.46      8.34 o
   0   4  24        9.89       13.16      3.55 o
   1   4  24       48.03       51.87      3.16 o
   2   4  24        0.30        0.60      2.11 o
   3   4  24       27.34       22.93      3.26 o
   4   4  24       10.18       10.40      3.48 o
   5   4  24        0.56       -0.52      3.06 o
   6   4  24        1.07        1.03      4.57 o
   7   4  24       37.01       43.93      6.39 o
   1   5  24       60.82       57.65      3.29 o
   2   5  24        5.89        7.96      2.65 o
   3   5  24        5.59        9.94      2.97 o
   4   5  24        0.92       -3.33      3.33 o
   5   5  24       40.84       39.28      5.55 o
   6   5  24        2.49        5.13      4.78 o
   7   5  24        0.06        1.64      5.79 o
   0   6  24        0.00       -6.08      6.46 o
   1   6  24        1.39       -1.40      2.51 o
   2   6  24        2.62        2.33      2.85 o
   3   6  24       40.62       43.72      4.47 o
   4   6  24        0.18       -2.43      3.19 o
   5   6  24        9.92        6.00      5.13 o
   6   6  24        0.83        9.00      7.46 o
   1   7  24        0.02        0.78      3.19 o
   2   7  24        2.15        6.21      3.24 o
   3   7  24        2.39        6.59      3.43 o
   4   7  24       19.96       29.14      4.21 o
   0   8  24        9.28       21.14      7.27 o
   1   8  24        7.03       10.30      4.06 o
   2   8  24        0.17        2.92      4.18 o
   3   8  24        0.46       -4.39      7.76 o
   1   1  25        6.50       24.18      3.16 o
   2   1  25      102.97       85.24      4.26 o
   3   1  25       86.46       79.86      4.63 o
   4   1  25       30.23       25.74      3.91 o
   5   1  25       20.18       21.18      3.58 o
   6   1  25       45.30       53.13      4.77 o
   7   1  25       41.62       44.40      5.07 o
   8   1  25        0.66       -2.33      3.97 o
   0   2  25        1.77        1.02      3.26 o
   1   2  25       31.13       33.29      3.02 o
   2   2  25       27.04       23.80      3.16 o
   3   2  25        8.25       16.55      3.45 o
   4   2  25       62.71       61.10      4.31 o
   5   2  25       41.37       38.97      4.01 o
   6   2  25       17.64       25.24      4.45 o
   7   2  25        1.12        0.94      4.19 o
   8   2  25       34.26       38.22      9.47 o
   1   3  25       10.26       10.04      2.41 o
   2   3  25        5.11        3.99      2.30 o
   3   3  25       10.66        9.59      2.71 o
   4   3  25       14.22       15.14      3.47 o
   5   3  25       23.26       21.78      3.82 o
   6   3  25        1.04       -1.57      3.92 o
   7   3  25        3.92       10.46      5.29 o
   0   4  25        6.90        7.40      3.45 o
   1   4  25       20.23       18.62      2.69 o
   2   4  25        8.94        9.27      2.45 o
   3   4  25       10.87       23.51      3.16 o
   4   4  25        1.45       -3.10      3.10 o
   5   4  25        6.67        8.40      3.81 o
   6   4  25        5.32        8.57      5.03 o
   7   4  25        1.04        6.04      6.39 o
   1   5  25        6.72        7.78      2.44 o
   2   5  25        4.42        4.76      2.64 o
   3   5  25       95.31      113.29      5.41 o
   4   5  25       33.17       39.56      4.98 o
   5   5  25        7.47        8.77      4.16 o
   6   5  25        4.18        2.49      4.81 o
   0   6  25       10.81        2.93      4.64 o
   1   6  25        3.56        0.54      2.80 o
   2   6  25        8.52       15.44      3.36 o
   3   6  25        0.10        5.54      3.40 o
   4   6  25       11.53       17.15      4.53 o
   5   6  25       16.18       28.03      7.16 o
   1   7  25       12.31       11.87      4.75 o
   2   7  25       15.28       17.94      4.21 o
   3   7  25       10.46       10.95      5.37 o
   4   7  25        5.05       12.23      9.41 o
   0   8  25       18.44       21.32      9.33 o
   0   0  26      308.23      280.52     14.81 o
   1   0  26      858.73      882.82     37.14 o
   2   0  26      303.39      344.70     10.00 o
   3   0  26      132.38      138.01      7.72 o
   4   0  26        0.25        1.12      4.13 o
   5   0  26       32.37       27.68      5.39 o
   6   0  26      144.21      154.88      8.96 o
   7   0  26        0.08        4.90      5.73 o
   1   1  26      168.98      197.81      5.89 o
   2   1  26        0.78        0.81      2.73 o
   3   1  26      110.02      117.48      5.19 o
   4   1  26       31.29       32.02      3.79 o
   5   1  26       18.42        9.37      3.33 o
   6   1  26       68.82       74.71      4.93 o
   7   1  26        8.47        6.50      4.24 o
   0   2  26      304.67      300.95      9.56 o
   1   2  26       17.03       19.82      2.88 o
   2   2  26       18.15       14.79      2.93 o
   3   2  26       38.96       27.80      3.39 o
   4   2  26        1.54       -0.44      2.88 o
   5   2  26        1.13       -2.81      2.81 o
   6   2  26        0.50       -3.51      3.51 o
   7   2  26        5.32        2.35      4.01 o
   1   3  26       45.47       49.51      3.34 o
   2   3  26       23.63       24.01      2.90 o
   3   3  26        0.63       -0.06      2.40 o
   4   3  26        0.40        0.33      2.81 o
   5   3  26       16.79       18.78      3.62 o
   6   3  26        1.38        4.82      4.32 o
   7   3  26       14.62       19.67      6.68 o
   0   4  26       84.29       87.91      5.57 o
   1   4  26       15.48       15.43      2.70 o
   2   4  26        6.41        6.27      2.53 o
   3   4  26       63.97       65.29      4.11 o
   4   4  26        0.21       -1.01      3.13 o
   5   4  26        0.64        1.80      3.59 o
   6   4  26        8.21        7.25      5.27 o
   1   5  26       32.00       30.26      3.32 o
   2   5  26        2.78        3.46      2.68 o
   3   5  26        0.08        3.21      2.95 o
   4   5  26       13.30       10.01      3.93 o
   5   5  26        2.32       -0.43      3.61 o
   0   6  26       11.12        6.60      5.13 o
   1   6  26       38.01       31.29      3.83 o
   2   6  26       21.36       21.59      3.68 o
   3   6  26        0.80       -2.68      3.23 o
   4   6  26        6.75        7.72      3.73 o
   1   7  26        1.90        2.10      3.46 o
   2   7  26        1.75        1.81      3.42 o
   1   1  27       39.97       43.40      3.73 o
   2   1  27       12.22       12.56      3.11 o
   3   1  27        1.06        5.29      2.78 o
   4   1  27       64.52       63.47      4.60 o
   5   1  27        4.63        4.88      3.29 o
   6   1  27       18.27       17.99      3.84 o
   7   1  27       12.29        6.71      6.42 o
   0   2  27       20.68       25.98      4.39 o
   1   2  27       34.75       37.61      3.36 o
   2   2  27       62.91       77.00      4.03 o
   3   2  27       47.68       48.34      3.90 o
   4   2  27       33.51       41.30      4.16 o
   5   2  27        1.81       -0.11      3.15 o
   6   2  27        0.05        2.65      3.70 o
   1   3  27       33.03       31.14      3.10 o
   2   3  27       14.00       13.06      2.78 o
   3   3  27       27.18       28.62      3.52 o
   4   3  27        9.79        3.43      3.17 o
   5   3  27       38.38       45.25      4.40 o
   6   3  27       28.09       44.43      5.85 o
   0   4  27       24.74       30.99      5.32 o
   1   4  27        7.42       11.89      2.68 o
   2   4  27       15.28       18.35      3.20 o
   3   4  27       15.58       22.06      3.36 o
   4   4  27       25.08       23.24      3.73 o
   5   4  27        2.17        3.17      3.57 o
   1   5  27        0.17        0.34      2.75 o
   2   5  27        9.94       11.12      3.28 o
   3   5  27        1.86       -1.36      2.93 o
   4   5  27       14.37       14.35      3.53 o
   0   6  27       20.21       24.83      5.94 o
   1   6  27        2.50        2.36      3.44 o
   2   6  27        4.19        7.09      4.22 o
   3   6  27       12.49       12.25      3.99 o
   0   0  28      111.54      102.04     10.48 o
   1   0  28      149.01      163.69      7.64 o
   2   0  28       89.52       99.43      6.44 o
   3   0  28      127.91      117.86      6.96 o
   4   0  28        0.33        1.18      6.63 o
   5   0  28       58.96       87.54      7.39 o
   6   0  28        9.62       12.17      5.34 o
   1   1  28       25.16       24.68      3.43 o
   2   1  28       28.80       28.76      3.35 o
   3   1  28       73.69       90.18      4.53 o
   4   1  28       34.76       39.60      4.13 o
   5   1  28        2.52        5.40      3.38 o
   6   1  28        5.40        6.45      3.61 o
   0   2  28      112.11      115.86      8.58 o
   1   2  28      283.33      263.55      6.35 o
   2   2  28        8.96        9.68      2.86 o
   3   2  28       98.87      117.90      5.86 o
   4   2  28        3.26        5.15      3.25 o
   5   2  28       14.55       19.51      3.83 o
   6   2  28       12.95       24.43      5.77 o
   1   3  28        1.58        6.08      2.65 o
   2   3  28        0.40       -0.07      2.51 o
   3   3  28        0.10       -1.08      3.14 o
   4   3  28        2.86       -0.40      2.97 o
   5   3  28        3.96       -2.62      3.47 o
   0   4  28       47.72       49.73      4.96 o
   1   4  28       75.87       74.09      3.97 o
   2   4  28        0.76        1.69      2.83 o
   3   4  28        7.83       10.32      3.20 o
   4   4  28       11.22       16.15      3.59 o
   1   5  28        5.01        6.86      3.19 o
   2   5  28       69.17       86.66      4.96 o
   3   5  28       12.72       15.83      3.57 o
   0   6  28       52.47       63.84      7.46 o
   1   6  28        3.51        4.44      4.29 o
   1   1  29        1.15        2.71      2.88 o
   2   1  29        3.89        1.30      2.68 o
   3   1  29        5.36        7.22      2.92 o
   4   1  29        1.35        0.50      2.99 o
   5   1  29       14.79       15.68      3.77 o
   0   2  29       13.12       10.56      4.16 o
   1   2  29       14.47       17.28      3.02 o
   2   2  29        5.77        1.43      2.71 o
   3   2  29        8.16        8.14      2.98 o
   4   2  29       28.59       30.23      3.71 o
   5   2  29        0.61       -2.97      3.25 o
   1   3  29        7.05        7.39      2.69 o
   2   3  29        0.02       -2.40      2.54 o
   3   3  29       12.27       15.63      3.34 o
   4   3  29        0.28        1.62      3.01 o
   0   4  29        1.73        1.53      3.71 o
   1   4  29       10.72       12.57      3.18 o
   2   4  29        0.57        1.24      2.90 o
   3   4  29        3.46        3.52      3.11 o
   1   5  29        1.05       -0.37      2.97 o
   2   5  29        2.74        1.83      4.54 o
   0   0  30      108.09      122.61     11.31 o
   1   0  30        5.80        1.60      3.93 o
   2   0  30       11.84       18.00      4.55 o
   3   0  30       27.33       28.73      5.20 o
   4   0  30       78.29       79.51      6.54 o
   1   1  30        5.79        5.43      2.79 o
   2   1  30        3.57        3.31      2.81 o
   3   1  30       13.02        8.30      3.10 o
   4   1  30       15.56       22.48      3.59 o
   0   2  30       49.61       69.99      5.90 o
   1   2  30        0.18        3.75      2.70 o
   2   2  30       23.00       17.63      3.22 o
   3   2  30        3.68        1.32      2.96 o
   4   2  30        0.00        2.25      3.35 o
   1   3  30        0.78        2.78      2.73 o
   2   3  30        2.39        2.70      2.92 o
   3   3  30       41.50       46.78      4.20 o
   0   4  30        1.20        5.84      4.72 o
   1   4  30       14.37       13.81      3.37 o
   1   1  31        0.52        0.32      2.74 o
   2   1  31       14.46       15.70      3.30 o
   3   1  31        7.22        7.71      6.84 o
   0   2  31       16.40       30.49      4.97 o
   1   2  31        0.02        0.21      2.64 o
   2   2  31        2.86        5.27      2.94 o
 
